# Supplementary material for: (E)-Ethyl 2-cyano-3-(furan-2-yl)acrylate
Source: Acta Crystallogr Sect E Struct Rep Online. 2012 Apr 21;68(Pt 5):o1482. doi: 10.1107/S1600536812016510 (PMC3344592; doi:10.1107/S1600536812016510)
Supplement: Supplementary file 1 [file e-68-o1482-sup1.cif]

##############################################################################
#                                                                            #
# This CIF contains the data in a paper accepted for publication in          #
# Acta Crystallographica Section E. It conforms to the requirements of       #
# Notes for Authors for Acta Crystallographica Section E, and has been       #
# peer reviewed under the auspices of the IUCr Commission on Journals.       #
#                                                                            #
# Full details of the Crystallographic Information File format               #
# are given in the paper "The Crystallographic Information File (CIF):       #
# a New Standard Archive File for Crystallography" by S. R. Hall, F. H.      #
# Allen and I. D. Brown [Acta Cryst. (1991), A47, 655-685].                  #
#                                                                            #
# The current version of the core CIF dictionary is obtainable from          #
# ftp://ftp.iucr.org/pub/cif_core.dic.                                       #
#                                                                            #
# Software is freely available for graphical display of the structure(s)     #
# in this CIF. For information consult the CIF software page                 #
# http://www.iucr.org/resources/cif/software.                                #
#                                                                            #
# This file may be used for bona fide research purposes within the           #
# scientific community so long as proper attribution is given to the journal # 
# article from which it was obtained.                                        #
#                                                                            #
##############################################################################
data_I
_audit_creation_method     SHELXL-97
_chemical_name_systematic
;
(<i>E</i>)-Ethyl 2-cyano-3-(furan-2-yl)acrylate
;
_chemical_name_common     ?
_chemical_formula_moiety     'C10 H9 N O3'
_chemical_formula_sum     'C10 H9 N O3'
_chemical_formula_iupac     'C10 H9 N O3'
_chemical_formula_weight     191.18
_chemical_melting_point     ?
_symmetry_cell_setting     monoclinic
_symmetry_space_group_name_H-M     'P 21/n'
_symmetry_space_group_name_Hall     '-P 2yn'
loop_
    _symmetry_equiv_pos_as_xyz
    'x, y, z'
    '-x+1/2, y+1/2, -z+1/2'
    '-x, -y, -z'
    'x-1/2, -y-1/2, z-1/2'
_cell_length_a     4.6611(2)
_cell_length_b     19.8907(9)
_cell_length_c     20.9081(9)
_cell_angle_alpha     90.00
_cell_angle_beta     91.988(4)
_cell_angle_gamma     90.00
_cell_volume     1937.28(15)
_cell_formula_units_Z     8
_cell_measurement_reflns_used     4295
_cell_measurement_theta_min     3.5640
_cell_measurement_theta_max     29.0845
_cell_measurement_temperature     293(2)
_exptl_crystal_description     needle
_exptl_crystal_colour     'pale yellow'
_exptl_crystal_size_max     0.30
_exptl_crystal_size_mid     0.20
_exptl_crystal_size_min     0.10
_exptl_crystal_density_diffrn     1.311
_exptl_crystal_density_meas     ?
_exptl_crystal_density_method     'not measured'
_exptl_crystal_F_000     800
_exptl_absorpt_coefficient_mu     0.098
_exptl_absorpt_correction_type     multi-scan
_exptl_absorpt_process_details
;
(<i>CrysAlis PRO</i>; Oxford Diffraction, 2010)
;
_exptl_absorpt_correction_T_min     0.933
_exptl_absorpt_correction_T_max     0.990
_exptl_special_details     ?
_diffrn_ambient_temperature     293(2)
_diffrn_radiation_type     MoK\a
_diffrn_radiation_wavelength     0.71073
_diffrn_radiation_source     'fine-focus sealed tube'
_diffrn_radiation_monochromator     graphite
_diffrn_measurement_device_type     'Oxford Diffraction Xcalibur Sapphire3'
_diffrn_measurement_method     '\w scans'
_diffrn_detector_area_resol_mean     16.1049
_diffrn_reflns_number     12870
_diffrn_reflns_av_R_equivalents     0.0343
_diffrn_reflns_av_sigmaI/netI     0.0541
_diffrn_reflns_theta_min     3.57
_diffrn_reflns_theta_max     29.15
_diffrn_reflns_theta_full     25.00
_diffrn_measured_fraction_theta_max     0.873
_diffrn_measured_fraction_theta_full     0.998
_diffrn_reflns_limit_h_min     -6
_diffrn_reflns_limit_h_max     6
_diffrn_reflns_limit_k_min     -26
_diffrn_reflns_limit_k_max     24
_diffrn_reflns_limit_l_min     -27
_diffrn_reflns_limit_l_max     27
_diffrn_standards_number     13151
_diffrn_standards_interval_count     ?
_diffrn_standards_interval_time     ?
_diffrn_standards_decay_%     ?
_refine_special_details
;
Refinement of <i>F</i>^2^ against ALL reflections. The weighted <i>R</i>-factor
<i>wR</i> and goodness of fit <i>S</i> are based on <i>F</i>^2^, conventional
<i>R</i>-factors <i>R</i> are based on <i>F</i>, with <i>F</i> set to zero for
negative <i>F</i>^2^. The threshold expression of <i>F</i>^2^ >
\s(<i>F</i>^2^) is used only for calculating <i>R</i>-factors(gt) <i>etc</i>.
and is not relevant to the choice of reflections for refinement.
<i>R</i>-factors based on <i>F</i>^2^ are statistically about twice as large
as those based on <i>F</i>, and <i>R</i>- factors based on ALL data will be
even larger.
;
_reflns_number_total     4568
_reflns_number_gt     2407
_reflns_threshold_expression     I>2sigma(I)
_refine_ls_structure_factor_coef     Fsqd
_refine_ls_matrix_type     full
_refine_ls_R_factor_all     0.1288
_refine_ls_R_factor_gt     0.0662
_refine_ls_wR_factor_gt     0.1695
_refine_ls_wR_factor_ref     0.2085
_refine_ls_goodness_of_fit_ref     1.036
_refine_ls_restrained_S_all     1.036
_refine_ls_number_reflns     4568
_refine_ls_number_parameters     253
_refine_ls_number_restraints     0
_refine_ls_hydrogen_treatment     constr
_refine_ls_weighting_scheme     calc
_refine_ls_weighting_details
         'calc w=1/[\s^2^(Fo^2^)+(0.0908P)^2^+0.1850P] where P=(Fo^2^+2Fc^2^)/3'
_atom_sites_solution_hydrogens     geom
_atom_sites_solution_primary     direct
_atom_sites_solution_secondary     difmap
_refine_ls_shift/su_max     0.000
_refine_ls_shift/su_mean     0.000
_refine_diff_density_max     0.259
_refine_diff_density_min     -0.244
_refine_ls_extinction_method     none
_refine_ls_extinction_coef     ?
loop_
    _atom_type_symbol
    _atom_type_description
    _atom_type_scat_dispersion_real
    _atom_type_scat_dispersion_imag
    _atom_type_scat_source
    'C' 'C' 0.0033 0.0016
                         'International Tables Vol C Tables 4.2.6.8 and 6.1.1.4'
    'H' 'H' 0.0000 0.0000
                         'International Tables Vol C Tables 4.2.6.8 and 6.1.1.4'
    'N' 'N' 0.0061 0.0033
                         'International Tables Vol C Tables 4.2.6.8 and 6.1.1.4'
    'O' 'O' 0.0106 0.0060
                         'International Tables Vol C Tables 4.2.6.8 and 6.1.1.4'
_computing_data_collection     'CrysAlis PRO (Oxford Diffraction, 2010)'
_computing_cell_refinement     'CrysAlis PRO (Oxford Diffraction, 2010)'
_computing_data_reduction     'CrysAlis RED (Oxford Diffraction, 2010)'
_computing_structure_solution     'SHELXS97 (Sheldrick, 2008)'
_computing_structure_refinement     'SHELXL97 (Sheldrick, 2008)'
_computing_molecular_graphics     'PLATON (Spek, 2009)'
_computing_publication_material     'PLATON (Spek, 2009)'
loop_
    _atom_site_type_symbol
    _atom_site_label
    _atom_site_fract_x
    _atom_site_fract_y
    _atom_site_fract_z
    _atom_site_U_iso_or_equiv
    _atom_site_adp_type
    _atom_site_calc_flag
    _atom_site_refinement_flags
    _atom_site_occupancy
    _atom_site_symmetry_multiplicity
    _atom_site_disorder_assembly
    _atom_site_disorder_group
    O O1A 1.1671(4) 0.14995(9) 0.41737(9) 0.0642(5) Uani d . 1 1 . .
    O O2A 0.5561(4) 0.03506(10) 0.58448(9) 0.0724(6) Uani d . 1 1 . .
    O O3A 0.8013(4) 0.10818(9) 0.64695(8) 0.0617(5) Uani d . 1 1 . .
    N N1A 1.2730(5) 0.19852(12) 0.56530(12) 0.0695(7) Uani d . 1 1 . .
    C C1A 0.9635(5) 0.10093(13) 0.41935(12) 0.0524(6) Uani d . 1 1 . .
    C C2A 0.9058(6) 0.07717(15) 0.35931(13) 0.0658(8) Uani d . 1 1 . .
    H H2A 0.7747 0.0437 0.3478 0.079 Uiso calc R 1 1 . .
    C C3A 1.0809(7) 0.11270(15) 0.31803(14) 0.0709(8) Uani d . 1 1 . .
    H H3A 1.0900 0.1074 0.2740 0.085 Uiso calc R 1 1 . .
    C C4A 1.2328(7) 0.15591(16) 0.35497(14) 0.0747(9) Uani d . 1 1 . .
    H H4A 1.3663 0.1861 0.3397 0.090 Uiso calc R 1 1 . .
    C C5A 0.8457(5) 0.08207(13) 0.47874(12) 0.0520(6) Uani d . 1 1 . .
    H H5A 0.7104 0.0477 0.4761 0.062 Uiso calc R 1 1 . .
    C C6A 0.9001(5) 0.10636(12) 0.53795(11) 0.0468(6) Uani d . 1 1 . .
    C C7A 0.7339(6) 0.07857(13) 0.59153(12) 0.0516(6) Uani d . 1 1 . .
    C C8A 0.6382(7) 0.08504(17) 0.70119(14) 0.0781(9) Uani d . 1 1 . .
    H H8A1 0.4352 0.0835 0.6894 0.094 Uiso calc R 1 1 . .
    H H8A2 0.6995 0.0402 0.7137 0.094 Uiso calc R 1 1 . .
    C C9A 0.6886(10) 0.13165(19) 0.75412(17) 0.1063(13) Uani d . 1 1 . .
    H H9A1 0.5820 0.1173 0.7902 0.159 Uiso calc R 1 1 . .
    H H9A2 0.6274 0.1759 0.7413 0.159 Uiso calc R 1 1 . .
    H H9A3 0.8896 0.1324 0.7658 0.159 Uiso calc R 1 1 . .
    C C10A 1.1070(6) 0.15760(13) 0.55250(12) 0.0511(6) Uani d . 1 1 . .
    O O1B 1.1874(4) 0.12570(9) 0.88858(9) 0.0650(5) Uani d . 1 1 . .
    O O2B 0.5452(4) -0.07433(10) 0.94337(10) 0.0763(6) Uani d . 1 1 . .
    O O3B 0.7859(4) -0.11775(9) 0.86263(10) 0.0737(6) Uani d . 1 1 . .
    N N1B 1.2343(6) -0.00911(12) 0.79884(12) 0.0752(8) Uani d . 1 1 . .
    C C1B 0.9833(5) 0.11024(13) 0.93153(12) 0.0526(6) Uani d . 1 1 . .
    C C2B 0.9368(6) 0.16376(14) 0.96945(14) 0.0654(8) Uani d . 1 1 . .
    H H2B 0.8081 0.1659 1.0024 0.078 Uiso calc R 1 1 . .
    C C3B 1.1182(7) 0.21538(15) 0.95001(15) 0.0717(8) Uani d . 1 1 . .
    H H3B 1.1340 0.2584 0.9672 0.086 Uiso calc R 1 1 . .
    C C4B 1.2645(7) 0.19017(15) 0.90153(17) 0.0732(8) Uani d . 1 1 . .
    H H4B 1.4018 0.2139 0.8795 0.088 Uiso calc R 1 1 . .
    C C5B 0.8538(5) 0.04531(13) 0.93108(12) 0.0545(7) Uani d . 1 1 . .
    H H5B 0.7222 0.0384 0.9629 0.065 Uiso calc R 1 1 . .
    C C6B 0.8908(5) -0.00742(13) 0.89236(11) 0.0492(6) Uani d . 1 1 . .
    C C7B 0.7208(6) -0.06891(14) 0.90287(13) 0.0571(7) Uani d . 1 1 . .
    C C8B 0.6333(9) -0.18142(18) 0.86891(18) 0.0999(12) Uani d . 1 1 . .
    H H8B1 0.7679 -0.2160 0.8829 0.120 Uiso calc R 1 1 . .
    H H8B2 0.4903 -0.1769 0.9013 0.120 Uiso calc R 1 1 . .
    C C9B 0.4999(11) -0.2007(2) 0.8116(2) 0.1386(19) Uani d . 1 1 . .
    H H9B1 0.4030 -0.2428 0.8173 0.208 Uiso calc R 1 1 . .
    H H9B2 0.6412 -0.2057 0.7796 0.208 Uiso calc R 1 1 . .
    H H9B3 0.3631 -0.1671 0.7981 0.208 Uiso calc R 1 1 . .
    C C10B 1.0847(6) -0.00751(13) 0.84084(12) 0.0541(7) Uani d . 1 1 . .
loop_
    _atom_site_aniso_label
    _atom_site_aniso_U_11
    _atom_site_aniso_U_22
    _atom_site_aniso_U_33
    _atom_site_aniso_U_12
    _atom_site_aniso_U_13
    _atom_site_aniso_U_23
    O1A 0.0780(12) 0.0690(13) 0.0461(11) -0.0191(10) 0.0102(9) -0.0059(9)
    O2A 0.0919(14) 0.0708(13) 0.0550(12) -0.0275(11) 0.0091(10) 0.0000(10)
    O3A 0.0759(12) 0.0698(12) 0.0399(10) -0.0140(10) 0.0093(8) -0.0011(8)
    N1A 0.0813(16) 0.0642(16) 0.0636(16) -0.0126(14) 0.0113(13) -0.0078(12)
    C1A 0.0597(15) 0.0511(15) 0.0467(15) 0.0011(12) 0.0061(11) -0.0023(11)
    C2A 0.0812(19) 0.0655(18) 0.0510(16) -0.0147(15) 0.0053(14) -0.0076(13)
    C3A 0.091(2) 0.079(2) 0.0434(16) -0.0073(17) 0.0117(15) -0.0046(14)
    C4A 0.095(2) 0.081(2) 0.0499(17) -0.0172(17) 0.0225(16) -0.0014(15)
    C5A 0.0601(15) 0.0480(15) 0.0480(15) -0.0011(12) 0.0049(11) -0.0014(11)
    C6A 0.0537(14) 0.0419(14) 0.0450(14) 0.0002(11) 0.0042(11) -0.0007(10)
    C7A 0.0632(16) 0.0495(15) 0.0421(14) -0.0021(13) 0.0044(11) 0.0029(11)
    C8A 0.098(2) 0.091(2) 0.0464(17) -0.0161(18) 0.0209(15) 0.0028(15)
    C9A 0.150(4) 0.111(3) 0.060(2) -0.021(3) 0.036(2) -0.0106(19)
    C10A 0.0634(15) 0.0515(16) 0.0390(13) 0.0055(13) 0.0098(11) 0.0003(11)
    O1B 0.0693(12) 0.0633(13) 0.0633(13) -0.0045(10) 0.0132(9) -0.0107(9)
    O2B 0.0828(14) 0.0810(14) 0.0665(14) -0.0095(11) 0.0257(11) 0.0105(11)
    O3B 0.1015(15) 0.0592(12) 0.0617(13) -0.0246(11) 0.0199(11) -0.0061(10)
    N1B 0.0915(18) 0.0755(18) 0.0601(16) -0.0159(14) 0.0255(14) -0.0079(13)
    C1B 0.0568(15) 0.0572(17) 0.0438(14) 0.0064(13) 0.0024(11) -0.0014(11)
    C2B 0.0736(18) 0.0630(19) 0.0596(18) 0.0083(15) 0.0041(14) -0.0094(14)
    C3B 0.085(2) 0.0586(18) 0.071(2) 0.0061(16) -0.0049(16) -0.0118(15)
    C4B 0.0759(19) 0.0613(19) 0.083(2) -0.0098(16) 0.0064(16) -0.0059(16)
    C5B 0.0578(15) 0.0630(18) 0.0429(15) 0.0028(13) 0.0027(11) 0.0000(12)
    C6B 0.0553(14) 0.0531(15) 0.0392(13) -0.0010(12) 0.0028(10) 0.0030(11)
    C7B 0.0659(17) 0.0623(17) 0.0433(15) -0.0005(14) 0.0016(12) 0.0049(13)
    C8B 0.151(3) 0.075(2) 0.074(2) -0.051(2) 0.011(2) 0.0059(18)
    C9B 0.220(5) 0.098(3) 0.096(3) -0.083(3) -0.014(3) 0.009(2)
    C10B 0.0702(17) 0.0485(15) 0.0438(15) -0.0059(12) 0.0039(12) -0.0017(11)
_geom_special_details
;
All e.s.d.'s (except the e.s.d. in the dihedral angle between two l.s. planes)
are estimated using the full covariance matrix. The cell e.s.d.'s are taken
into account individually in the estimation of e.s.d.'s in distances, angles
and torsion angles; correlations between e.s.d.'s in cell parameters are only
used when they are defined by crystal symmetry. An approximate (isotropic)
treatment of cell e.s.d.'s is used for estimating e.s.d.'s involving l.s.
planes.
;
loop_
    _geom_bond_atom_site_label_1
    _geom_bond_atom_site_label_2
    _geom_bond_site_symmetry_2
    _geom_bond_distance
    _geom_bond_publ_flag
    O1A C4A . 1.356(3) ?
    O1A C1A . 1.362(3) ?
    O2A C7A . 1.204(3) ?
    O3A C7A . 1.328(3) ?
    O3A C8A . 1.461(3) ?
    N1A C10A . 1.148(3) ?
    C1A C2A . 1.360(3) ?
    C1A C5A . 1.425(3) ?
    C2A C3A . 1.400(4) ?
    C2A H2A . 0.9300 ?
    C3A C4A . 1.341(4) ?
    C3A H3A . 0.9300 ?
    C4A H4A . 0.9300 ?
    C5A C6A . 1.345(3) ?
    C5A H5A . 0.9300 ?
    C6A C10A . 1.429(4) ?
    C6A C7A . 1.490(3) ?
    C8A C9A . 1.457(4) ?
    C8A H8A1 . 0.9700 ?
    C8A H8A2 . 0.9700 ?
    C9A H9A1 . 0.9600 ?
    C9A H9A2 . 0.9600 ?
    C9A H9A3 . 0.9600 ?
    O1B C4B . 1.357(3) ?
    O1B C1B . 1.366(3) ?
    O2B C7B . 1.203(3) ?
    O3B C7B . 1.327(3) ?
    O3B C8B . 1.461(4) ?
    N1B C10B . 1.140(3) ?
    C1B C2B . 1.349(4) ?
    C1B C5B . 1.425(4) ?
    C2B C3B . 1.399(4) ?
    C2B H2B . 0.9300 ?
    C3B C4B . 1.338(4) ?
    C3B H3B . 0.9300 ?
    C4B H4B . 0.9300 ?
    C5B C6B . 1.340(3) ?
    C5B H5B . 0.9300 ?
    C6B C10B . 1.430(3) ?
    C6B C7B . 1.478(4) ?
    C8B C9B . 1.385(5) ?
    C8B H8B1 . 0.9700 ?
    C8B H8B2 . 0.9700 ?
    C9B H9B1 . 0.9600 ?
    C9B H9B2 . 0.9600 ?
    C9B H9B3 . 0.9600 ?
loop_
    _geom_angle_atom_site_label_1
    _geom_angle_atom_site_label_2
    _geom_angle_atom_site_label_3
    _geom_angle_site_symmetry_1
    _geom_angle_site_symmetry_3
    _geom_angle
    _geom_angle_publ_flag
    C4A O1A C1A . . 105.8(2) ?
    C7A O3A C8A . . 115.1(2) ?
    C2A C1A O1A . . 109.7(2) ?
    C2A C1A C5A . . 130.0(3) ?
    O1A C1A C5A . . 120.3(2) ?
    C1A C2A C3A . . 107.0(3) ?
    C1A C2A H2A . . 126.5 ?
    C3A C2A H2A . . 126.5 ?
    C4A C3A C2A . . 106.0(3) ?
    C4A C3A H3A . . 127.0 ?
    C2A C3A H3A . . 127.0 ?
    C3A C4A O1A . . 111.5(3) ?
    C3A C4A H4A . . 124.3 ?
    O1A C4A H4A . . 124.3 ?
    C6A C5A C1A . . 129.9(2) ?
    C6A C5A H5A . . 115.1 ?
    C1A C5A H5A . . 115.1 ?
    C5A C6A C10A . . 123.8(2) ?
    C5A C6A C7A . . 118.2(2) ?
    C10A C6A C7A . . 118.0(2) ?
    O2A C7A O3A . . 124.5(2) ?
    O2A C7A C6A . . 123.2(2) ?
    O3A C7A C6A . . 112.2(2) ?
    C9A C8A O3A . . 108.3(3) ?
    C9A C8A H8A1 . . 110.0 ?
    O3A C8A H8A1 . . 110.0 ?
    C9A C8A H8A2 . . 110.0 ?
    O3A C8A H8A2 . . 110.0 ?
    H8A1 C8A H8A2 . . 108.4 ?
    C8A C9A H9A1 . . 109.5 ?
    C8A C9A H9A2 . . 109.5 ?
    H9A1 C9A H9A2 . . 109.5 ?
    C8A C9A H9A3 . . 109.5 ?
    H9A1 C9A H9A3 . . 109.5 ?
    H9A2 C9A H9A3 . . 109.5 ?
    N1A C10A C6A . . 178.8(3) ?
    C4B O1B C1B . . 105.5(2) ?
    C7B O3B C8B . . 117.1(2) ?
    C2B C1B O1B . . 109.8(2) ?
    C2B C1B C5B . . 130.0(3) ?
    O1B C1B C5B . . 120.3(2) ?
    C1B C2B C3B . . 107.3(3) ?
    C1B C2B H2B . . 126.4 ?
    C3B C2B H2B . . 126.4 ?
    C4B C3B C2B . . 105.9(3) ?
    C4B C3B H3B . . 127.1 ?
    C2B C3B H3B . . 127.1 ?
    C3B C4B O1B . . 111.5(3) ?
    C3B C4B H4B . . 124.2 ?
    O1B C4B H4B . . 124.2 ?
    C6B C5B C1B . . 130.5(2) ?
    C6B C5B H5B . . 114.7 ?
    C1B C5B H5B . . 114.7 ?
    C5B C6B C10B . . 123.7(2) ?
    C5B C6B C7B . . 118.5(2) ?
    C10B C6B C7B . . 117.9(2) ?
    O2B C7B O3B . . 123.8(3) ?
    O2B C7B C6B . . 124.1(3) ?
    O3B C7B C6B . . 112.1(2) ?
    C9B C8B O3B . . 111.6(3) ?
    C9B C8B H8B1 . . 109.3 ?
    O3B C8B H8B1 . . 109.3 ?
    C9B C8B H8B2 . . 109.3 ?
    O3B C8B H8B2 . . 109.3 ?
    H8B1 C8B H8B2 . . 108.0 ?
    C8B C9B H9B1 . . 109.5 ?
    C8B C9B H9B2 . . 109.5 ?
    H9B1 C9B H9B2 . . 109.5 ?
    C8B C9B H9B3 . . 109.5 ?
    H9B1 C9B H9B3 . . 109.5 ?
    H9B2 C9B H9B3 . . 109.5 ?
    N1B C10B C6B . . 177.9(3) ?
loop_
    _geom_torsion_atom_site_label_1
    _geom_torsion_atom_site_label_2
    _geom_torsion_atom_site_label_3
    _geom_torsion_atom_site_label_4
    _geom_torsion_site_symmetry_1
    _geom_torsion_site_symmetry_2
    _geom_torsion_site_symmetry_3
    _geom_torsion_site_symmetry_4
    _geom_torsion
    _geom_torsion_publ_flag
    C4A O1A C1A C2A . . . . 0.1(3) ?
    C4A O1A C1A C5A . . . . -179.9(2) ?
    O1A C1A C2A C3A . . . . 0.1(3) ?
    C5A C1A C2A C3A . . . . -179.9(3) ?
    C1A C2A C3A C4A . . . . -0.3(3) ?
    C2A C3A C4A O1A . . . . 0.4(4) ?
    C1A O1A C4A C3A . . . . -0.3(4) ?
    C2A C1A C5A C6A . . . . -178.9(3) ?
    O1A C1A C5A C6A . . . . 1.1(4) ?
    C1A C5A C6A C10A . . . . -2.1(4) ?
    C1A C5A C6A C7A . . . . 177.5(2) ?
    C8A O3A C7A O2A . . . . -1.0(4) ?
    C8A O3A C7A C6A . . . . 177.8(2) ?
    C5A C6A C7A O2A . . . . 0.8(4) ?
    C10A C6A C7A O2A . . . . -179.5(2) ?
    C5A C6A C7A O3A . . . . -178.0(2) ?
    C10A C6A C7A O3A . . . . 1.6(3) ?
    C7A O3A C8A C9A . . . . -167.4(3) ?
    C4B O1B C1B C2B . . . . 0.1(3) ?
    C4B O1B C1B C5B . . . . 179.8(2) ?
    O1B C1B C2B C3B . . . . 0.0(3) ?
    C5B C1B C2B C3B . . . . -179.7(3) ?
    C1B C2B C3B C4B . . . . -0.1(3) ?
    C2B C3B C4B O1B . . . . 0.2(4) ?
    C1B O1B C4B C3B . . . . -0.2(3) ?
    C2B C1B C5B C6B . . . . 177.4(3) ?
    O1B C1B C5B C6B . . . . -2.2(4) ?
    C1B C5B C6B C10B . . . . 0.5(4) ?
    C1B C5B C6B C7B . . . . -179.0(2) ?
    C8B O3B C7B O2B . . . . -0.2(4) ?
    C8B O3B C7B C6B . . . . 179.4(3) ?
    C5B C6B C7B O2B . . . . 1.7(4) ?
    C10B C6B C7B O2B . . . . -177.8(3) ?
    C5B C6B C7B O3B . . . . -177.9(2) ?
    C10B C6B C7B O3B . . . . 2.6(3) ?
    C7B O3B C8B C9B . . . . 125.3(4) ?
loop_
    _geom_hbond_atom_site_label_D
    _geom_hbond_atom_site_label_H
    _geom_hbond_atom_site_label_A
    _geom_hbond_site_symmetry_A
    _geom_hbond_distance_DH
    _geom_hbond_distance_HA
    _geom_hbond_distance_DA
    _geom_hbond_angle_DHA
    C5A H5A O2A 3_656 0.93 2.40 3.242(3) 151
    C5B H5B O2B 3_657 0.93 2.46 3.320(3) 153
data_global
_journal_date_recd_electronic     2012-04-12
_journal_date_accepted     2012-04-16
_journal_name_full     'Acta Crystallographica, Section E'
_journal_year     2012
_journal_volume     68
_journal_issue      5
_journal_page_first     o1482
_journal_page_last     o1482
_journal_paper_category     QO
_journal_paper_doi     10.1107/S1600536812016510
_journal_coeditor_code     IS5119
_publ_contact_author_name     'Yeon Tae Jeong'
_publ_contact_author_address
;
     Department of Image Science and Engineering
     Pukyong National University
     Busan 608 739
     Republic of Korea
;
_publ_contact_author_email     ytjeong@pknu.ac.kr
_publ_contact_author_fax     ' '
_publ_contact_author_phone     '++82-51-629-6411'
_publ_section_title
;
(<i>E</i>)-Ethyl 2-cyano-3-(furan-2-yl)acrylate
;
loop_
    _publ_author_name
    _publ_author_address
    'Rajesh G. Kalkhambkar'
;     Department of Chemistry
      Karnatak University's Karnatak Science College
      Dharwad 580 001
      Karnataka, India
;
    'D. Gayathri'
;     Department of Biotechnology
      Dr. M.G.R. Educational and Research Institute
      Dr. M.G.R. University
      Maduravoyal
      Chennai 600 095
      India
;
    'Vivek K. Gupta'
;     Post Graduate Department of Physics & Electronics
      University of Jammu
      Jammu Tawi 180 006
      India
;
    'Rajni Kant'
;    Post Graduate Department of Physics & Electronics
     University of Jammu
     Jammu Tawi 180 006
     India
;
    'Yeon Tae Jeong'
;     Department of Image Science and Engineering
      Pukyong National University
      Busan 608 739
      Republic of Korea
;
