# Supplementary material for: (E)-Ethyl 2-cyano-3-(furan-2-yl)acrylate
Source: Acta Crystallogr Sect E Struct Rep Online. 2012 Apr 21;68(Pt 5):o1482. doi: 10.1107/S1600536812016510 (PMC3344592; doi:10.1107/S1600536812016510)
Supplement: Supplementary file 2 [file e-68-o1482-Isup2.hkl]

#
# h,k,l, Fc-squared, Fo-squared, sigma(Fo-squared) and status flag
#
data_I
_shelx_title ' RKR9 in P2(1)/n'
_shelx_refln_list_code          4
_shelx_F_calc_maximum      161.29
_exptl_crystal_F_000       800.00
_reflns_d_resolution_high  0.7296
 
loop_
 _symmetry_equiv_pos_as_xyz
 'x, y, z'
 '-x+1/2, y+1/2, -z+1/2'
 '-x, -y, -z'
 'x-1/2, -y-1/2, z-1/2'
 
_cell_length_a     4.6611
_cell_length_b    19.8907
_cell_length_c    20.9081
_cell_angle_alpha  90.000
_cell_angle_beta   91.988
_cell_angle_gamma  90.000
 
_shelx_F_squared_multiplier     1.000
 
loop_
 _refln_index_h
 _refln_index_k
 _refln_index_l
 _refln_F_squared_calc
 _refln_F_squared_meas
 _refln_F_squared_sigma
 _refln_observed_status
   2   0   0     2313.75     2159.67     31.11 o
   4   0   0        0.88       -2.25      3.37 o
   6   0   0        5.24       17.32     11.05 o
   1   1   0     6614.37     6123.16     29.35 o
   2   1   0       84.31       82.90      4.62 o
   3   1   0      663.78      721.39     18.53 o
   4   1   0       44.20       33.84      6.75 o
   5   1   0       12.04        0.73      4.21 o
   6   1   0        2.69        1.88      4.11 o
   1   2   0      992.67      993.52      9.80 o
   2   2   0      121.17      138.30      5.69 o
   3   2   0      355.96      437.46     14.46 o
   4   2   0        4.13        2.70      2.97 o
   5   2   0        0.15       -5.64      5.64 o
   6   2   0        0.36       -1.26      4.94 o
   1   3   0     1344.92     1296.83     12.10 o
   2   3   0      383.80      436.75     11.65 o
   3   3   0        6.70        5.23      2.25 o
   4   3   0       53.48       56.89      8.99 o
   5   3   0        7.21       -4.38      5.62 o
   6   3   0        0.08       -6.64      7.95 o
   0   4   0    26015.23    23012.79    223.82 o
   1   4   0    18108.02    17411.73    136.24 o
   2   4   0      363.21      358.64     10.48 o
   3   4   0        0.35       -1.24      1.65 o
   4   4   0       15.45       19.45      7.48 o
   5   4   0        5.93       -2.43      4.76 o
   6   4   0        2.37       -1.24      6.68 o
   1   5   0     2322.35     2305.67     26.95 o
   2   5   0     1149.92     1115.87     21.65 o
   3   5   0       19.26       14.10      2.13 o
   4   5   0       77.14       90.45     19.39 o
   5   5   0       26.10       38.38      8.60 o
   0   6   0       18.11       13.84      1.41 o
   1   6   0       39.47       30.03      2.03 o
   2   6   0      122.13       96.57      4.52 o
   3   6   0        0.63        0.66      1.32 o
   4   6   0       23.59       13.19      8.19 o
   5   6   0        9.49        9.62      9.17 o
   1   7   0     3391.29     3120.96     26.89 o
   2   7   0        8.52        9.24      1.41 o
   3   7   0       89.51       92.62      7.89 o
   4   7   0       64.52       57.74     15.32 o
   5   7   0        9.04        3.55      3.94 o
   0   8   0       58.53       73.36      4.94 o
   1   8   0      105.34       83.15      3.04 o
   2   8   0       30.50       35.62      3.47 o
   3   8   0        1.29        1.63      2.20 o
   4   8   0        9.34        2.50      5.84 o
   5   8   0        8.70        2.06      3.07 o
   1   9   0     2436.96     2506.95     43.43 o
   2   9   0     1837.12     1978.18     32.67 o
   3   9   0        1.51        1.34      6.84 o
   4   9   0        5.37        7.45      4.10 o
   5   9   0        7.41       11.40      8.05 o
   0  10   0     3408.00     3796.74     48.84 o
   1  10   0       48.25       52.08      2.68 o
   2  10   0        5.79        4.79      1.00 o
   3  10   0        0.00       -3.66      6.11 o
   4  10   0        9.27        7.51      2.62 o
   5  10   0        6.92       13.25     11.65 o
   1  11   0      105.28      109.78      5.70 o
   2  11   0       24.25       23.41      2.89 o
   3  11   0      120.94      123.91     22.11 o
   4  11   0       10.71        7.50      4.65 o
   5  11   0        8.46        7.39      4.32 o
   0  12   0       47.35       46.47      5.85 o
   1  12   0      214.94      201.93      6.59 o
   2  12   0       66.90       66.25      4.97 o
   3  12   0       74.08       49.98     14.11 o
   4  12   0       31.56       25.09     12.24 o
   5  12   0        1.26        7.68      4.57 o
   1  13   0       67.52       83.85      8.79 o
   2  13   0      169.86      149.86     20.33 o
   3  13   0       16.92        9.83      5.94 o
   4  13   0        0.45       -0.28      3.10 o
   0  14   0        9.81       12.90      5.17 o
   1  14   0      548.45      605.31     13.06 o
   2  14   0       90.39      100.12     11.93 o
   3  14   0       31.29       23.90      8.22 o
   4  14   0        4.64        6.26      7.45 o
   1  15   0       91.14      103.83      8.28 o
   2  15   0       44.89       45.04      8.30 o
   3  15   0        2.05        0.86      2.74 o
   4  15   0        5.21       12.76      9.69 o
   5  15   0        2.79       -3.73      3.73 o
   0  16   0        7.76       11.73      6.50 o
   1  16   0       16.21       18.29      3.65 o
   2  16   0      123.24      109.77     13.38 o
   3  16   0        7.56        6.90      7.05 o
   4  16   0       22.26       40.87     15.89 o
   5  16   0        1.50        2.89      3.64 o
   1  17   0       84.61       80.72     11.45 o
   2  17   0        0.50        0.88      1.87 o
   3  17   0        4.68        8.77      7.72 o
   4  17   0        0.02        5.80      9.43 o
   0  18   0       51.25       61.18     13.14 o
   1  18   0        7.97        7.01      6.71 o
   2  18   0       59.74       53.29      9.86 o
   3  18   0        5.47        9.94     10.45 o
   4  18   0        1.62       15.16     12.12 o
   1  19   0      347.98      375.32     26.35 o
   2  19   0        0.90        1.10      6.84 o
   3  19   0        7.38       22.82     12.45 o
   0  20   0        9.55       -4.96      8.36 o
   1  20   0       22.18       26.31      7.74 o
   2  20   0       10.54        2.07      7.92 o
   3  20   0        4.75        7.15      4.62 o
   1  21   0        0.98        1.33      4.64 o
   2  21   0        0.38        1.34      4.80 o
   3  21   0        0.61       -9.76      9.76 o
   0  22   0       56.75       60.29     17.82 o
   1  22   0        4.58       11.07      6.73 o
   2  22   0        0.04       -1.74      5.52 o
   3  22   0        9.89        3.74      4.38 o
   1  23   0        3.56        5.66      4.70 o
   2  23   0        9.12       16.95      6.33 o
   3  23   0        6.55        1.91      5.62 o
   0  24   0        9.64       14.66     12.03 o
   1  24   0        7.69       16.71      7.57 o
   1  25   0        1.84       -2.45      5.47 o
   0  26   0       68.62      103.08     27.61 o
  -5   0   1        0.11       -5.98      8.61 o
  -3   0   1       17.52       22.10      5.84 o
  -1   0   1     4557.53     4028.56     30.25 o
   1   0   1     8739.08     7903.35     39.04 o
   3   0   1        0.27        4.52      4.27 o
   5   0   1        3.09       -8.25     10.03 o
  -6   1   1        0.18       -1.29      4.39 o
  -5   1   1        0.33       -5.89      6.15 o
  -4   1   1        0.07       -1.71      2.31 o
  -3   1   1        4.80        2.62      1.50 o
  -2   1   1      147.82      135.49      5.49 o
  -1   1   1     2440.64     2229.36     14.94 o
   1   1   1      989.28      959.95     10.85 o
   2   1   1      306.11      261.44      8.51 o
   3   1   1       18.11       19.43      3.07 o
   4   1   1       37.49       38.99      5.10 o
   5   1   1        0.05       -7.95      7.95 o
   6   1   1        2.90       -4.19      6.52 o
  -6   2   1        0.00        2.35      3.29 o
  -5   2   1        5.85       -5.16      5.16 o
  -4   2   1       41.03       32.34      5.50 o
  -3   2   1        2.35        0.93      1.90 o
  -2   2   1      564.79      517.53     11.27 o
  -1   2   1      709.90      626.67      7.46 o
   1   2   1       26.59       25.59      4.20 o
   2   2   1      101.45       98.92      4.65 o
   3   2   1       19.81       26.03      2.61 o
   4   2   1       31.47       37.82      5.32 o
   5   2   1        1.42       -9.51      9.51 o
   6   2   1        1.88       -1.34      7.08 o
  -6   3   1        7.03       20.86     12.74 o
  -5   3   1       48.63       51.49     10.90 o
  -4   3   1       46.90       46.23      6.73 o
  -3   3   1       10.46        4.76      1.52 o
  -2   3   1      773.47      812.35     13.91 o
  -1   3   1      904.33      891.34      8.48 o
   1   3   1    14473.99    13639.98     70.41 o
   2   3   1       73.45       58.97      4.52 o
   3   3   1        4.60        5.07      1.84 o
   4   3   1       46.67       35.23      6.31 o
   5   3   1        0.34      -12.64     12.64 o
   6   3   1        1.11       -3.15      4.93 o
  -6   4   1        0.02       -3.65      3.65 o
  -5   4   1       78.28       94.29     28.05 o
  -4   4   1        3.97        4.16      2.47 o
  -3   4   1        2.49       -4.62      4.81 o
  -2   4   1      120.89      133.29      4.67 o
  -1   4   1      186.68      132.53      4.44 o
   0   4   1      304.12      249.83      5.02 o
   1   4   1    21283.63    20154.66    238.27 o
   2   4   1       88.48       99.05      5.77 o
   3   4   1      498.45      558.51     17.26 o
   4   4   1        5.27        0.52      2.86 o
   5   4   1       11.35        5.20      3.46 o
   6   4   1        6.56        3.46      4.92 o
  -5   5   1       24.97       31.15      7.84 o
  -4   5   1      138.51      153.22     12.52 o
  -3   5   1       95.75       85.33      8.25 o
  -2   5   1        3.68        2.34      0.65 o
  -1   5   1     1205.93     1278.52     14.41 o
   0   5   1     6172.46     5760.37     29.19 o
   1   5   1     3559.78     3332.36     22.73 o
   2   5   1       57.01       50.14      3.54 o
   3   5   1      326.15      401.99     16.60 o
   4   5   1       70.27       79.07      8.27 o
   5   5   1        2.09       -5.08      6.00 o
  -5   6   1       23.13       22.84     11.97 o
  -4   6   1        9.92        7.66      3.20 o
  -3   6   1      172.76      174.23     10.01 o
  -2   6   1      296.58      356.10      8.94 o
  -1   6   1      155.87      152.70      5.18 o
   0   6   1      301.48      289.75      7.48 o
   1   6   1     5332.12     5612.27     43.61 o
   2   6   1      380.73      423.10     10.69 o
   3   6   1       41.88       33.77      6.60 o
   4   6   1        5.74        6.28      3.23 o
   5   6   1        0.00       -4.87      6.78 o
  -5   7   1        0.01        1.12      4.41 o
  -4   7   1        0.24       -4.98      4.98 o
  -3   7   1        2.66        3.35      2.08 o
  -2   7   1       32.94       41.71      4.12 o
  -1   7   1     2508.81     2666.37     26.84 o
   0   7   1       56.65       52.47      3.43 o
   1   7   1     4725.43     4692.43     34.43 o
   2   7   1      374.07      367.19      9.58 o
   3   7   1        9.41        4.71      2.19 o
   4   7   1        0.11        1.27      3.14 o
   5   7   1       15.58       20.02     10.33 o
  -5   8   1        0.94        3.05      6.98 o
  -4   8   1        3.78        0.17      3.47 o
  -3   8   1        4.08        1.95      1.55 o
  -2   8   1      527.08      578.61     13.67 o
  -1   8   1      960.03      999.21     17.35 o
   0   8   1      130.10      114.10      5.43 o
   1   8   1      297.76      381.66      7.26 o
   2   8   1     4436.11     4633.50     47.15 o
   3   8   1       12.38        9.40      2.69 o
   4   8   1        0.02       -1.00      5.05 o
   5   8   1        0.81       -1.61      3.04 o
  -5   9   1        0.08        9.96     10.35 o
  -4   9   1        0.06       -1.08      6.83 o
  -3   9   1       28.28       25.33      9.80 o
  -2   9   1        7.18        6.14      1.45 o
  -1   9   1     2410.99     2693.30     39.15 o
   0   9   1      242.15      242.50      8.37 o
   1   9   1      600.38      598.36     14.38 o
   2   9   1       99.68       88.05      4.86 o
   3   9   1        2.00        3.76      2.57 o
   4   9   1        4.20        5.95      3.43 o
   5   9   1        0.00       -2.26      2.54 o
  -5  10   1        1.45       10.69      7.91 o
  -4  10   1       12.77        1.82      3.26 o
  -3  10   1        1.24       -0.18      1.78 o
  -2  10   1      372.27      426.11     26.10 o
  -1  10   1      276.04      279.16      7.51 o
   0  10   1      196.68      184.64      5.38 o
   1  10   1        9.73        1.94      1.92 o
   2  10   1      103.18      101.50      4.83 o
   3  10   1       51.83       42.41      6.41 o
   4  10   1        3.36        9.20      4.22 o
   5  10   1        3.28        2.79      3.00 o
  -5  11   1        0.45        3.58      5.78 o
  -4  11   1       14.25       13.27      6.91 o
  -3  11   1       14.76       11.13      2.81 o
  -2  11   1       34.75       43.50      5.27 o
  -1  11   1      296.13      291.13      6.23 o
   0  11   1       34.50       36.66      2.47 o
   1  11   1      526.16      629.52     16.20 o
   2  11   1      193.38      231.40      7.00 o
   3  11   1      151.43      156.43     25.38 o
   4  11   1       19.32       21.33      9.59 o
   5  11   1       11.25       14.04      5.22 o
  -5  12   1        5.33        6.78      7.89 o
  -4  12   1        0.51       -3.94      7.28 o
  -3  12   1       24.69       10.95      6.46 o
  -2  12   1       39.28       35.24      4.85 o
  -1  12   1      757.81      790.76     12.23 o
   0  12   1        0.02        1.27      0.64 o
   1  12   1      410.70      434.89     14.12 o
   2  12   1      358.50      385.65     13.89 o
   3  12   1      141.74      163.89     27.36 o
   4  12   1       16.32       26.91     12.39 o
   5  12   1        0.90        0.05      2.86 o
  -4  13   1        0.28       -2.00      4.40 o
  -3  13   1        2.67      -10.34     10.34 o
  -2  13   1       33.00       41.75      5.13 o
  -1  13   1       19.48       13.83      1.56 o
   0  13   1       62.80       73.50      5.19 o
   1  13   1      105.70      103.42      5.84 o
   2  13   1      758.16      612.56     24.93 o
   3  13   1        0.54       -1.53      1.91 o
   4  13   1        0.10        4.43      6.53 o
   5  13   1        1.97        5.05      6.64 o
  -4  14   1        0.78        7.14      4.36 o
  -3  14   1       75.42       48.30     14.84 o
  -2  14   1        1.25        0.93      2.40 o
  -1  14   1      145.66      146.57      8.01 o
   0  14   1      174.53      173.95     15.21 o
   1  14   1       11.59       11.71      2.03 o
   2  14   1      193.55      182.72     15.83 o
   3  14   1        1.72       -1.90      5.17 o
   4  14   1        0.89        0.68      3.81 o
   5  14   1        6.16       11.37      7.75 o
  -4  15   1        0.06        2.12      6.07 o
  -3  15   1      122.59      106.49     22.88 o
  -2  15   1        3.59        8.16      3.80 o
  -1  15   1      166.10      130.90     11.70 o
   0  15   1      556.68      633.83     21.96 o
   1  15   1        3.34        2.43      1.95 o
   2  15   1       82.89       91.93     11.61 o
   3  15   1        0.08       -6.22      6.76 o
   4  15   1       21.17       37.94     15.80 o
   5  15   1        2.10        3.46      5.24 o
  -4  16   1        1.30       10.24      9.65 o
  -3  16   1       26.49       24.95     11.57 o
  -2  16   1        0.01        2.06      3.15 o
  -1  16   1        1.60        3.37      2.38 o
   0  16   1       85.00      112.44     10.07 o
   1  16   1       84.20       98.93      8.76 o
   2  16   1       42.22       29.20      7.12 o
   3  16   1       27.73       32.70     12.33 o
   4  16   1        0.19       13.27      9.55 o
   5  16   1        0.28        4.85      5.26 o
  -4  17   1        2.71        7.50     12.45 o
  -3  17   1       14.85       13.53      9.72 o
  -2  17   1        0.86        0.64      3.26 o
  -1  17   1       56.80       69.72     10.33 o
   0  17   1      679.59      724.23     25.21 o
   1  17   1      223.88      226.31     19.17 o
   2  17   1       79.55       81.81     12.17 o
   3  17   1       16.54       11.03      7.62 o
   4  17   1        0.39        4.78      7.80 o
  -4  18   1        0.85       11.67      8.97 o
  -3  18   1        0.05       -5.26      6.03 o
  -2  18   1        4.28        0.55      6.10 o
  -1  18   1       63.44       59.73     10.20 o
   0  18   1       79.47       86.84      9.13 o
   1  18   1        0.05        0.07      2.17 o
   2  18   1       34.87       39.83      9.34 o
   3  18   1        0.36        6.42      8.85 o
   4  18   1       11.41       16.66      8.93 o
  -3  19   1        7.95        6.80      3.57 o
  -2  19   1       48.49       56.83     10.01 o
  -1  19   1       67.44       74.64     11.85 o
   0  19   1        3.43        2.76      1.49 o
   1  19   1       70.73       73.11      9.88 o
   2  19   1       18.56       14.17      8.15 o
   3  19   1        7.46       13.00     10.29 o
  -3  20   1        3.14        2.93      3.43 o
  -2  20   1        5.16       -4.38      6.87 o
  -1  20   1        5.33        8.67      4.58 o
   0  20   1       69.47       68.06     18.32 o
   1  20   1        0.01        2.11      2.37 o
   2  20   1        3.09       -2.06      4.49 o
   3  20   1        0.00        1.51     12.93 o
  -3  21   1        0.10       -2.72      6.92 o
  -2  21   1        0.13       -4.11      7.04 o
  -1  21   1       48.44       66.74     12.50 o
   0  21   1       19.04       14.58      4.63 o
   1  21   1       55.28       76.06     10.56 o
   2  21   1       12.62        5.06      3.97 o
   3  21   1        1.16       -2.29      4.34 o
  -3  22   1        0.02        1.42      5.41 o
  -2  22   1        0.00       -0.70      5.05 o
  -1  22   1        0.01        2.48      3.24 o
   0  22   1       23.33       28.19      8.71 o
   1  22   1       38.71       46.96     11.20 o
   2  22   1        0.88       -1.04      4.46 o
   3  22   1        7.34        2.98      7.16 o
  -3  23   1        0.23       -3.97      6.18 o
  -2  23   1        8.75       15.03      8.51 o
  -1  23   1       14.26       14.46      6.44 o
   0  23   1       35.19       42.22     10.39 o
   1  23   1        1.60        3.86      4.66 o
   2  23   1       10.54        6.17      5.59 o
   3  23   1        6.99       -1.48      5.16 o
  -1  24   1       13.13       20.04      7.73 o
   0  24   1        2.44        2.24      3.01 o
   1  24   1       28.49       37.81     11.76 o
  -1  25   1        6.25        7.96      7.65 o
   0  25   1        1.13        7.32      6.51 o
   1  25   1        0.23       15.22      9.96 o
   0  26   1        0.78        2.99      6.47 o
  -6   0   2        2.08        8.60      9.60 o
  -4   0   2       84.33      101.93     10.64 o
  -2   0   2      121.16       98.74      5.47 o
   2   0   2      724.20      632.68     15.47 o
   4   0   2      211.77      273.00     13.76 o
   6   0   2        2.70        2.86      6.15 o
  -6   1   2        0.11       -0.42      3.53 o
  -5   1   2        7.45        8.20      3.02 o
  -4   1   2       25.26       25.09      3.54 o
  -3   1   2        0.02       -1.55      2.48 o
  -2   1   2       32.89       34.45      2.64 o
  -1   1   2       17.89        9.51      1.84 o
   1   1   2     3499.29     3303.54     18.62 o
   2   1   2      406.81      438.92      8.73 o
   3   1   2      533.40      560.18     12.10 o
   4   1   2        1.62        2.16      1.72 o
   5   1   2        1.38      -12.35     12.35 o
   6   1   2        6.17        5.66      3.97 o
  -6   2   2        0.01        5.14      7.34 o
  -5   2   2        4.81        4.04      2.34 o
  -4   2   2        0.59       -0.07      2.34 o
  -3   2   2      118.84      123.37      6.84 o
  -2   2   2     2323.78     2481.30     28.25 o
  -1   2   2    16877.74    15551.68    108.77 o
   1   2   2     5992.86     5778.12     26.93 o
   2   2   2       23.47       23.02      2.36 o
   3   2   2       97.85       90.90      4.76 o
   4   2   2        0.00        0.90      1.40 o
   5   2   2       23.71       14.97      5.59 o
   6   2   2        5.84        6.01      2.96 o
  -6   3   2       10.20       13.55      8.95 o
  -5   3   2        5.64        0.14      2.58 o
  -4   3   2       74.70       70.60      8.00 o
  -3   3   2       65.93       78.31      9.51 o
  -2   3   2      252.98      235.51      7.06 o
  -1   3   2     1343.65     1465.96     16.48 o
   0   3   2      624.17      604.58      7.64 o
   1   3   2    10642.19    10194.26     43.21 o
   2   3   2     4204.57     4172.89     39.46 o
   3   3   2       69.71       65.15      5.96 o
   4   3   2        0.08        1.20      1.07 o
   5   3   2       29.70       11.12      3.82 o
   6   3   2        2.53        2.19      4.84 o
  -6   4   2        0.15       -3.04      5.93 o
  -5   4   2        9.75        9.67      3.85 o
  -4   4   2       76.82       67.89      8.05 o
  -3   4   2       42.25       39.72      6.58 o
  -2   4   2      130.15      146.02      5.65 o
  -1   4   2       43.92       50.58      2.68 o
   0   4   2      577.34      599.57      8.24 o
   1   4   2     4687.61     4815.83     34.39 o
   2   4   2     1064.06     1023.95     19.47 o
   3   4   2       62.91       88.71      8.62 o
   4   4   2       24.49       26.52      4.16 o
   5   4   2        2.49      -12.13     12.13 o
  -5   5   2       34.54       39.42     14.76 o
  -4   5   2       14.84       10.13      3.04 o
  -3   5   2        4.38        2.95      1.08 o
  -2   5   2       14.69        9.65      1.19 o
  -1   5   2       28.72       26.57      2.21 o
   0   5   2     4823.00     4684.56     27.58 o
   1   5   2      153.20      170.58      5.61 o
   2   5   2      152.03      137.74      6.38 o
   3   5   2      104.22      135.78     13.02 o
   4   5   2      185.59      211.77     15.79 o
   5   5   2        8.94       -2.82      7.36 o
  -5   6   2        6.24        5.41      6.23 o
  -4   6   2        5.80        2.59      2.38 o
  -3   6   2        8.64        4.60      1.00 o
  -2   6   2        6.36       12.57      1.66 o
  -1   6   2      499.38      559.53     17.29 o
   0   6   2      611.20      647.93     10.68 o
   1   6   2      193.21      161.08      5.44 o
   2   6   2       18.14        6.58      1.71 o
   3   6   2       77.71      100.14     11.17 o
   4   6   2       43.66       48.64      7.68 o
   5   6   2       16.10       12.48      5.95 o
  -5   7   2        0.26        2.67      4.66 o
  -4   7   2       45.13       32.95      6.78 o
  -3   7   2       56.42       51.47      4.74 o
  -2   7   2      528.52      455.64      9.35 o
  -1   7   2     1385.60     1295.76     19.79 o
   0   7   2      410.47      413.60      8.22 o
   1   7   2     1996.88     2073.81     20.82 o
   2   7   2     2941.15     3107.37     39.07 o
   3   7   2        0.00       -0.80      2.13 o
   4   7   2       38.38       33.36      5.17 o
   5   7   2        4.21        1.85      3.42 o
  -5   8   2        0.43        5.20      6.91 o
  -4   8   2        0.75        2.46      1.45 o
  -3   8   2       45.26       51.19      4.05 o
  -2   8   2       14.59       17.37      1.86 o
  -1   8   2       56.86       49.93      3.97 o
   0   8   2     2620.19     2839.99     22.91 o
   1   8   2      328.64      315.98      8.19 o
   2   8   2      859.08      815.41     13.72 o
   3   8   2       88.67       78.06      9.36 o
   4   8   2       26.94       16.23      4.10 o
   5   8   2        4.34        5.27      2.74 o
  -5   9   2        6.24        5.23      4.29 o
  -4   9   2       18.51       19.43      9.65 o
  -3   9   2        0.18        0.29      0.96 o
  -2   9   2       21.37       25.90      5.12 o
  -1   9   2      167.28      172.53      7.61 o
   0   9   2      779.21      649.78     13.01 o
   1   9   2      548.17      559.15     10.12 o
   2   9   2     1646.95     1822.04     23.43 o
   3   9   2      207.64      154.34     11.55 o
   4   9   2        9.72        4.33      3.38 o
   5   9   2        0.10       -2.30      2.39 o
  -5  10   2        0.08       -4.26      5.62 o
  -4  10   2        1.73        2.58      3.05 o
  -3  10   2        6.12        5.32      2.27 o
  -2  10   2       65.23       55.60      7.55 o
  -1  10   2       37.06       49.35      4.15 o
   0  10   2      347.10      342.56      9.91 o
   1  10   2      389.19      349.01     11.27 o
   2  10   2       46.14       58.34      3.76 o
   3  10   2      157.51      149.67     11.19 o
   4  10   2       11.45       -2.36      6.39 o
   5  10   2        2.35       -1.48      4.32 o
  -5  11   2        0.40        0.10      5.06 o
  -4  11   2        9.95       12.01      7.44 o
  -3  11   2      179.55      197.89     28.40 o
  -2  11   2      213.79      195.58     14.74 o
  -1  11   2       31.76       33.02      2.49 o
   0  11   2      370.96      349.28     10.47 o
   1  11   2        7.55        7.25      3.50 o
   2  11   2      130.91      123.40      5.41 o
   3  11   2        2.10        4.97      5.88 o
   4  11   2       23.42       19.41      9.46 o
   5  11   2        0.72        2.79      2.30 o
  -5  12   2        0.46        6.95     11.21 o
  -4  12   2        3.93        6.19      4.94 o
  -3  12   2        0.84       -1.71      5.07 o
  -2  12   2       96.53       97.43     10.41 o
  -1  12   2       19.84       18.15      1.85 o
   0  12   2       27.61       33.00      3.98 o
   1  12   2        3.29       -0.13      2.16 o
   2  12   2        0.15        0.61      1.78 o
   3  12   2      450.29      469.15     45.02 o
   4  12   2        0.01       -2.25      4.28 o
   5  12   2        0.03        3.91      4.27 o
  -4  13   2       17.52       12.17      7.73 o
  -3  13   2       15.25        3.29      3.63 o
  -2  13   2        0.14       -1.35      1.38 o
  -1  13   2        6.18        8.01      1.05 o
   0  13   2      330.93      364.45     13.01 o
   1  13   2       28.31       30.99      4.28 o
   2  13   2      163.07      182.23      8.99 o
   3  13   2      275.22      283.58     36.12 o
   4  13   2       71.19       71.42     13.65 o
   5  13   2        2.02        7.20      4.97 o
  -4  14   2        4.48       11.64      9.54 o
  -3  14   2       16.77        7.08      3.81 o
  -2  14   2       65.17       48.88      7.30 o
  -1  14   2       33.45       35.41      2.44 o
   0  14   2        2.47        0.49      3.65 o
   1  14   2        0.05        1.03      1.16 o
   2  14   2       29.36       15.58      4.67 o
   3  14   2       14.13        8.46      7.33 o
   4  14   2        0.04       11.02      5.58 o
   5  14   2        3.31       -1.58      4.02 o
  -4  15   2        0.53        8.97      9.46 o
  -3  15   2        0.03       -0.88      2.34 o
  -2  15   2        6.85        9.10      2.65 o
  -1  15   2       38.74       27.66      3.89 o
   0  15   2        8.88       10.12      2.78 o
   1  15   2      192.41      201.04     13.53 o
   2  15   2      138.04      118.74     13.24 o
   3  15   2        2.71        3.84      6.14 o
   4  15   2        6.83        3.53      4.05 o
   5  15   2        1.86        4.66      6.55 o
  -4  16   2        1.59        3.29      5.46 o
  -3  16   2        1.74        1.51      5.64 o
  -2  16   2       55.81       56.71     14.53 o
  -1  16   2       74.99       62.92     12.41 o
   0  16   2      226.00      244.22     14.01 o
   1  16   2      213.23      214.12     13.54 o
   2  16   2        0.00        1.63      2.84 o
   3  16   2      133.22      137.67     26.53 o
   4  16   2       17.68       23.44      9.09 o
   5  16   2        0.24       -7.68      8.30 o
  -4  17   2        3.68       -3.16     11.32 o
  -3  17   2       10.12        7.18      4.80 o
  -2  17   2        2.47       -1.92      4.33 o
  -1  17   2        0.27        2.60      2.79 o
   0  17   2      176.51      181.03     12.58 o
   1  17   2       73.63       80.18      8.87 o
   2  17   2        0.32       -0.56      3.81 o
   3  17   2       15.73       23.77      7.64 o
   4  17   2       10.40        8.04      5.75 o
  -4  18   2        3.97       11.56      9.09 o
  -3  18   2        0.08       -8.11     10.06 o
  -2  18   2        6.73        3.68      6.10 o
  -1  18   2        1.40        1.15      1.90 o
   0  18   2        0.61        0.95      2.78 o
   1  18   2       61.35       65.77      8.95 o
   2  18   2      150.10      169.87     19.76 o
   3  18   2        4.41        3.74      3.52 o
   4  18   2        1.52        3.65      3.63 o
  -3  19   2        0.02       -9.93     10.23 o
  -2  19   2       70.60       64.10     11.21 o
  -1  19   2       76.22       66.15     11.39 o
   0  19   2       70.53       55.77      9.45 o
   1  19   2       71.41       75.25     10.19 o
   2  19   2       21.62       24.24      8.86 o
   3  19   2       10.45        9.93      9.10 o
  -3  20   2       10.61        1.30      6.30 o
  -2  20   2        0.57       -4.42      6.62 o
  -1  20   2        3.10        1.95      4.23 o
   0  20   2        3.19        4.60      3.24 o
   1  20   2       38.77       42.31      7.67 o
   2  20   2        1.80        1.39      6.47 o
   3  20   2       24.80       36.29      9.92 o
  -3  21   2        0.58       -7.63      9.95 o
  -2  21   2       26.84       23.88     10.05 o
  -1  21   2        1.69       -1.34      4.41 o
   0  21   2       13.82        3.34      6.74 o
   1  21   2        0.63        1.34      1.91 o
   2  21   2        4.12       -0.04      5.92 o
   3  21   2        0.27        4.48      6.42 o
  -3  22   2        0.10      -10.91     10.91 o
  -2  22   2        0.03       -5.61      7.24 o
  -1  22   2        5.85        9.80      6.15 o
   0  22   2       18.11       20.16      9.95 o
   1  22   2       67.37       67.11     13.46 o
   2  22   2        5.89        8.04     10.70 o
   3  22   2       13.97        0.70      8.71 o
  -2  23   2        4.30        6.00      5.79 o
  -1  23   2        0.23        0.37      5.04 o
   0  23   2        0.96       -1.46      4.86 o
   1  23   2        3.33        6.16      5.52 o
   2  23   2        4.33        2.74      9.81 o
   3  23   2       10.64        8.72      4.66 o
  -2  24   2        2.75       -0.06      4.66 o
  -1  24   2        4.08        2.11      3.93 o
   0  24   2        0.14        2.51      5.32 o
   1  24   2       14.41       17.31      9.20 o
  -1  25   2        0.78       -0.12      6.04 o
   0  25   2        0.00        2.84      4.52 o
   0  26   2        4.90        7.80      6.40 o
  -5   0   3       23.84       33.51     13.14 o
  -3   0   3      111.27      127.96      8.45 o
  -1   0   3     1952.91     1875.26     21.12 o
   1   0   3      281.04      300.14      7.32 o
   3   0   3       12.13        7.93      1.82 o
   5   0   3        0.64       -0.66      6.42 o
  -6   1   3        3.80        2.85      7.26 o
  -5   1   3       12.00       12.82      6.50 o
  -4   1   3       27.86       24.39      4.25 o
  -3   1   3       50.82       41.06      3.90 o
  -2   1   3      428.07      452.09      8.97 o
  -1   1   3        0.11       -0.30      1.76 o
   1   1   3     5595.53     5554.37     33.76 o
   2   1   3      192.71      239.38      6.44 o
   3   1   3       79.62       94.74      5.02 o
   4   1   3       78.85       96.52      7.11 o
   5   1   3        2.26        4.33      2.66 o
   6   1   3        9.52        5.11      2.99 o
  -6   2   3        7.74        9.50     10.70 o
  -5   2   3       17.21       27.77     10.50 o
  -4   2   3       11.11        8.61      2.62 o
  -3   2   3       10.34        3.60      1.03 o
  -2   2   3       37.91       35.99      3.35 o
  -1   2   3      524.19      547.68      7.83 o
   0   2   3       87.40       78.91      5.42 o
   1   2   3    18027.98    17566.96     47.85 o
   2   2   3       25.47       40.35      3.08 o
   3   2   3       19.11       22.51      3.20 o
   4   2   3        0.32        0.26      1.28 o
   5   2   3        0.48        5.11      4.81 o
   6   2   3        0.20        0.02      2.68 o
  -6   3   3        1.79       11.07     11.92 o
  -5   3   3        5.40        4.51      4.13 o
  -4   3   3        0.03       -0.39      2.29 o
  -3   3   3       20.76       18.83      3.94 o
  -2   3   3       13.67       10.78      1.62 o
  -1   3   3       13.71        9.01      1.14 o
   0   3   3      265.62      269.86      5.76 o
   1   3   3     2941.99     2753.87     22.35 o
   2   3   3        0.06        5.41      1.31 o
   3   3   3      235.02      199.97      9.52 o
   4   3   3        4.53        8.75      2.21 o
   5   3   3        1.61        4.79      4.72 o
   6   3   3       11.61       15.54     11.01 o
  -6   4   3        0.46        5.40      6.42 o
  -5   4   3        2.03        0.78      2.46 o
  -4   4   3        4.64       -1.31      3.43 o
  -3   4   3       11.54        8.61      2.61 o
  -2   4   3        0.33        0.21      0.49 o
  -1   4   3        1.22        1.19      0.97 o
   0   4   3     1972.88     1960.22     14.14 o
   1   4   3      303.05      353.94      9.06 o
   2   4   3        1.61        4.03      2.25 o
   3   4   3      243.91      291.84     13.35 o
   4   4   3       13.68       18.20      3.55 o
   5   4   3        2.97        2.25      2.39 o
  -5   5   3        4.99        9.89      7.27 o
  -4   5   3       12.91       14.01      4.67 o
  -3   5   3       32.51       34.91      5.25 o
  -2   5   3        0.62        3.80      0.69 o
  -1   5   3       23.90       33.00      2.71 o
   0   5   3     5684.38     5681.32     44.08 o
   1   5   3     1093.26     1105.58     16.46 o
   2   5   3      275.41      228.90      8.61 o
   3   5   3      162.35      182.02     10.79 o
   4   5   3        0.60       -0.38      1.53 o
   5   5   3        6.21        4.38      3.58 o
  -5   6   3        4.11        7.83      6.27 o
  -4   6   3       41.20       37.91      8.39 o
  -3   6   3      222.84      218.58      6.99 o
  -2   6   3       10.60        9.94      1.50 o
  -1   6   3       12.97       10.96      3.44 o
   0   6   3     2870.89     2970.22     24.30 o
   1   6   3        5.89        4.59      1.56 o
   2   6   3      596.00      662.01     16.28 o
   3   6   3      148.41      156.73     14.13 o
   4   6   3       73.32       91.43      8.77 o
   5   6   3       23.23       29.86      8.29 o
  -5   7   3        0.53        9.36     10.63 o
  -4   7   3       26.53       19.01      5.79 o
  -3   7   3      260.58      263.62      7.86 o
  -2   7   3      245.56      292.96      7.33 o
  -1   7   3      114.80      153.51      6.36 o
   0   7   3     1347.19     1316.73     17.08 o
   1   7   3     1237.17     1285.56     15.15 o
   2   7   3      645.52      692.19     18.38 o
   3   7   3      296.23      272.53     18.64 o
   4   7   3       32.49       38.08      5.80 o
   5   7   3        2.37        0.25      6.76 o
  -5   8   3        0.93       -0.26      6.71 o
  -4   8   3       14.90       12.25      8.76 o
  -3   8   3       10.84       13.79      2.78 o
  -2   8   3       25.32       25.97      3.78 o
  -1   8   3      187.73      203.43      8.41 o
   0   8   3        1.25        1.26      0.98 o
   1   8   3      600.74      642.01     11.66 o
   2   8   3     1327.48     1347.44     22.95 o
   3   8   3       78.52       89.43     10.81 o
   4   8   3        0.60       -1.10      2.25 o
   5   8   3        3.74       -1.24      3.80 o
  -5   9   3       14.68       26.92     14.76 o
  -4   9   3        2.56       11.97      9.14 o
  -3   9   3       95.40       89.06      7.54 o
  -2   9   3       59.45       62.10      8.19 o
  -1   9   3       25.84       17.32      2.29 o
   0   9   3     1236.35     1370.34     17.21 o
   1   9   3      360.81      353.36     10.61 o
   2   9   3        2.93        7.22      1.66 o
   3   9   3        3.34        9.58      3.81 o
   4   9   3       13.75        6.97      2.03 o
   5   9   3        0.27       -2.33      3.95 o
  -5  10   3        2.66        5.88      6.43 o
  -4  10   3       84.59      130.07     25.58 o
  -3  10   3       16.72       17.02      3.02 o
  -2  10   3      150.30      121.99     11.72 o
  -1  10   3      386.41      418.87     12.71 o
   0  10   3     1674.39     1721.03     20.25 o
   1  10   3      199.30      212.00      9.48 o
   2  10   3      136.13      137.39      6.12 o
   3  10   3        1.62        5.70      3.58 o
   4  10   3      156.90      144.97     15.06 o
   5  10   3        7.62        4.42      4.34 o
  -5  11   3        4.47        8.46      7.99 o
  -4  11   3        7.43       20.94     11.73 o
  -3  11   3      105.52      102.61     13.04 o
  -2  11   3        0.95       -0.43      1.24 o
  -1  11   3      417.20      391.38     12.59 o
   0  11   3      139.05      150.05      7.75 o
   1  11   3       11.74       17.16      2.55 o
   2  11   3        1.51        1.23      1.19 o
   3  11   3      460.48      470.42     20.39 o
   4  11   3        0.03        1.71      2.98 o
   5  11   3        0.47       -1.20      4.19 o
  -5  12   3       13.65       24.09     13.22 o
  -4  12   3       86.86      118.45     25.29 o
  -3  12   3       36.14       36.78      7.92 o
  -2  12   3        2.17        0.59      3.57 o
  -1  12   3       61.13       69.08      5.07 o
   0  12   3      938.25      943.80     20.30 o
   1  12   3      988.28      942.24     19.42 o
   2  12   3      289.65      302.56     11.68 o
   3  12   3       63.57       88.21     14.44 o
   4  12   3        0.21        1.96      3.74 o
   5  12   3        0.87        3.20      3.74 o
  -4  13   3       12.00       16.96     11.10 o
  -3  13   3        1.99        4.39      3.77 o
  -2  13   3       24.84       16.13      5.66 o
  -1  13   3        0.24        0.98      1.49 o
   0  13   3       57.75       53.82      4.99 o
   1  13   3      103.63      128.18      8.14 o
   2  13   3        0.03        0.11      3.12 o
   3  13   3       27.44       48.37     11.03 o
   4  13   3        0.61        1.68      3.39 o
   5  13   3        0.14       -4.14      5.11 o
  -4  14   3       16.11       15.59     10.28 o
  -3  14   3       29.87       31.87      7.44 o
  -2  14   3       12.65        5.91      3.26 o
  -1  14   3       85.99       82.00      4.41 o
   0  14   3      350.81      357.84     13.40 o
   1  14   3      133.14      136.35     10.60 o
   2  14   3       10.91        7.66      2.60 o
   3  14   3      150.13      136.08     18.11 o
   4  14   3       13.77        6.16      5.56 o
   5  14   3        7.10        4.01      5.05 o
  -4  15   3        0.06        3.68      7.14 o
  -3  15   3        6.76       -7.79      9.51 o
  -2  15   3       36.49       23.47      4.64 o
  -1  15   3       59.38       48.45      3.51 o
   0  15   3      345.07      331.77     16.07 o
   1  15   3      392.67      405.98     18.65 o
   2  15   3       33.10       23.07      4.24 o
   3  15   3      158.80      170.03     20.24 o
   4  15   3        8.44       10.41      5.94 o
   5  15   3        0.01        0.63      4.72 o
  -4  16   3        0.38      -14.25     14.25 o
  -3  16   3       22.64       21.33      8.52 o
  -2  16   3       43.68       39.23      9.88 o
  -1  16   3       42.37       30.57      6.57 o
   0  16   3      200.30      189.55     12.48 o
   1  16   3        0.17        1.88      3.49 o
   2  16   3       85.30       92.79     10.32 o
   3  16   3        2.04        7.05      3.76 o
   4  16   3       53.58       66.85     15.22 o
   5  16   3        0.00        0.75      3.51 o
  -4  17   3       15.89       15.57     10.11 o
  -3  17   3       35.15       37.40     13.93 o
  -2  17   3       55.66       53.69      9.18 o
  -1  17   3       21.25       23.34      7.06 o
   0  17   3       56.42       50.80      6.65 o
   1  17   3       20.99       17.47      4.88 o
   2  17   3        0.07       -0.94      2.19 o
   3  17   3       12.41        7.76      5.47 o
   4  17   3        1.19        2.16      5.82 o
  -4  18   3        7.57        8.77      6.34 o
  -3  18   3        4.87        0.96      7.12 o
  -2  18   3       28.07       20.64      5.54 o
  -1  18   3       59.34       54.09      9.83 o
   0  18   3       88.09      111.73     10.21 o
   1  18   3       15.14       12.49      5.07 o
   2  18   3       13.17        5.60      4.58 o
   3  18   3        0.47       -4.68      4.68 o
   4  18   3        7.79       17.11      8.63 o
  -3  19   3        8.15       -3.96      7.53 o
  -2  19   3        7.59        4.34      3.97 o
  -1  19   3       34.39       45.52      9.42 o
   0  19   3        4.84       10.58      4.78 o
   1  19   3       59.88       60.41     10.80 o
   2  19   3      123.41      132.18     18.24 o
   3  19   3        0.00        5.12      4.70 o
  -3  20   3        0.02        9.90      6.94 o
  -2  20   3        8.91       -1.85      5.97 o
  -1  20   3        0.90        1.68      2.63 o
   0  20   3        0.85        0.98      2.60 o
   1  20   3        4.19        2.64      3.12 o
   2  20   3        6.12       15.25      6.51 o
   3  20   3       11.01       22.44      9.35 o
  -3  21   3        7.68        3.51      5.33 o
  -2  21   3        7.46        4.94      3.84 o
  -1  21   3        6.95        8.80      7.75 o
   0  21   3       21.40       25.14     10.87 o
   1  21   3        0.01       -1.04      6.53 o
   2  21   3       75.35       89.15     16.17 o
   3  21   3        0.41        0.36      7.75 o
  -3  22   3        0.33       14.84     10.09 o
  -2  22   3        0.00        3.43      5.77 o
  -1  22   3       17.04       15.76      6.05 o
   0  22   3        6.61       -0.57      4.30 o
   1  22   3        1.09       -0.84      4.91 o
   2  22   3        2.07        5.05     11.07 o
   3  22   3        3.53        9.71      9.12 o
  -2  23   3        1.00       -2.22      4.96 o
  -1  23   3        0.17       -3.34      3.34 o
   0  23   3        0.63        9.43      9.38 o
   1  23   3       25.51       42.62     26.90 o
   2  23   3        1.53        6.41      9.88 o
   3  23   3        1.12      -12.53     12.53 o
  -2  24   3        0.08        1.41      6.22 o
  -1  24   3        3.43       10.33      3.62 o
   0  24   3       12.95        8.65      4.46 o
   1  24   3        0.62        0.28      5.06 o
  -1  25   3        0.35        2.08      4.12 o
   0  25   3        1.36       -6.80      6.80 o
  -1  26   3        0.74       -5.55      5.99 o
   0  26   3        1.11        1.69      7.20 o
  -6   0   4        2.77        2.60      3.78 o
  -4   0   4        0.26        1.84      4.94 o
  -2   0   4     2792.95     3111.83     70.67 o
   0   0   4    22701.84    20994.36    257.64 o
   2   0   4      723.61      807.64     19.15 o
   4   0   4      231.54      255.83     20.80 o
   6   0   4        0.09      -11.88     11.88 o
  -6   1   4        7.34       17.61     11.06 o
  -5   1   4        1.20        9.21      5.60 o
  -4   1   4        0.86        1.34      1.67 o
  -3   1   4      484.52      510.41     10.78 o
  -2   1   4        3.03        5.01      0.95 o
  -1   1   4      893.63      882.27     10.72 o
   0   1   4     2333.12     2338.59     18.38 o
   1   1   4     6790.83     6748.88     27.69 o
   2   1   4       18.41       21.15      2.61 o
   3   1   4        2.74       -0.20      1.07 o
   4   1   4        5.66        6.73      2.11 o
   5   1   4        0.61        3.86      4.21 o
   6   1   4        6.15        4.40      3.32 o
  -6   2   4        1.14        6.98      9.66 o
  -5   2   4      120.74      146.37     27.82 o
  -4   2   4        3.48        4.79      1.65 o
  -3   2   4      104.93      100.99      8.42 o
  -2   2   4       74.80       95.08      5.65 o
  -1   2   4     2746.06     2564.84     18.01 o
   0   2   4     1138.42     1101.05     13.51 o
   1   2   4    15261.54    14813.31     59.41 o
   2   2   4     1986.87     2199.66     25.26 o
   3   2   4       94.15      123.20      7.51 o
   4   2   4       13.66        9.47      2.25 o
   5   2   4       39.54       73.54     13.92 o
   6   2   4        3.73       -2.18      5.91 o
  -6   3   4       19.79       42.47     17.48 o
  -5   3   4        8.51        9.27      9.98 o
  -4   3   4       10.29       11.00      3.54 o
  -3   3   4      269.22      290.30     15.79 o
  -2   3   4     1198.73     1201.62     19.58 o
  -1   3   4      167.93      188.56      5.07 o
   0   3   4      261.57      267.16      8.42 o
   1   3   4     2032.74     1987.67     17.51 o
   2   3   4      149.71      126.95      6.76 o
   3   3   4        2.36        1.96      1.42 o
   4   3   4        0.38        0.65      1.20 o
   5   3   4       91.50      138.83     14.86 o
  -6   4   4        0.08       11.74     10.87 o
  -5   4   4       40.96       65.72     12.22 o
  -4   4   4       58.84       63.75      7.74 o
  -3   4   4      134.45      152.93     11.38 o
  -2   4   4      769.20      915.36     16.68 o
  -1   4   4     5638.46     5758.36     37.83 o
   0   4   4     1057.14     1031.25     13.05 o
   1   4   4        0.15        2.49      0.84 o
   2   4   4     2588.99     2570.74     32.17 o
   3   4   4       23.90       30.07      4.09 o
   4   4   4      143.69      149.69     11.34 o
   5   4   4        0.06        2.89      3.20 o
  -5   5   4       18.68       30.61     12.83 o
  -4   5   4      185.40      237.13     19.85 o
  -3   5   4      438.48      445.55     18.98 o
  -2   5   4       18.85       16.51      1.50 o
  -1   5   4     1441.50     1450.36     25.50 o
   0   5   4      461.99      461.67      7.88 o
   1   5   4       44.46       40.69      3.34 o
   2   5   4      365.95      420.69     13.91 o
   3   5   4       60.72       39.56      4.96 o
   4   5   4       34.56       38.09      5.56 o
   5   5   4       18.71       23.43      6.20 o
  -5   6   4       41.21       53.22     17.41 o
  -4   6   4      276.79      258.63     41.29 o
  -3   6   4        2.31        2.31      1.24 o
  -2   6   4      243.40      277.11      7.63 o
  -1   6   4     1880.48     2021.19     17.92 o
   0   6   4      121.02      123.98      4.14 o
   1   6   4       56.83       44.10      3.66 o
   2   6   4      540.02      549.56     13.98 o
   3   6   4       70.07       60.73      6.22 o
   4   6   4        1.79       -0.60      1.95 o
   5   6   4       17.19       23.63      6.60 o
  -5   7   4        0.02        0.77      4.01 o
  -4   7   4      125.15      109.91     19.59 o
  -3   7   4      487.01      517.27     10.86 o
  -2   7   4        0.38        2.47      0.88 o
  -1   7   4      403.58      439.83     11.08 o
   0   7   4      227.95      257.95      6.35 o
   1   7   4      148.49      167.43      8.10 o
   2   7   4       57.70       51.09      4.10 o
   3   7   4      120.07      145.98     11.57 o
   4   7   4        7.63        4.75      1.34 o
   5   7   4       19.97       26.26      6.81 o
  -5   8   4       20.42       26.58     13.61 o
  -4   8   4       76.25      109.10     23.10 o
  -3   8   4        4.27        2.54      1.00 o
  -2   8   4      130.90      140.74      9.55 o
  -1   8   4      114.32      123.64      6.16 o
   0   8   4      237.51      239.89      6.08 o
   1   8   4      633.37      465.13     10.54 o
   2   8   4       78.65       86.23      5.61 o
   3   8   4       23.14       29.16      5.10 o
   4   8   4        2.51        1.06      1.98 o
   5   8   4        2.54       -1.06      3.81 o
  -5   9   4        1.32        6.45      9.37 o
  -4   9   4       24.71       47.04     16.75 o
  -3   9   4        4.65        3.12      1.54 o
  -2   9   4     1386.77     1607.20     33.25 o
  -1   9   4      734.38      840.59     18.34 o
   0   9   4      182.36      194.71      7.40 o
   1   9   4      476.02      464.05     10.22 o
   2   9   4       16.57       11.75      2.75 o
   3   9   4       65.15       66.98      8.00 o
   4   9   4        3.76        1.30      2.72 o
   5   9   4       21.42       22.76      7.91 o
  -5  10   4        0.01        8.67     10.95 o
  -4  10   4        6.87       10.38     10.01 o
  -3  10   4        2.03        1.65      3.67 o
  -2  10   4        3.20       -0.69      3.57 o
  -1  10   4        7.56        6.53      2.39 o
   0  10   4      399.09      409.67     10.95 o
   1  10   4      133.03      141.91      8.15 o
   2  10   4        3.46        3.04      3.35 o
   3  10   4       50.92       66.57      8.19 o
   4  10   4        0.23        0.31      2.48 o
   5  10   4        0.07        0.67      5.51 o
  -5  11   4       20.38       53.28     20.35 o
  -4  11   4       45.37       46.64     17.75 o
  -3  11   4        7.00        2.54      2.97 o
  -2  11   4        7.48        3.99      4.54 o
  -1  11   4      385.28      381.03     12.84 o
   0  11   4      674.90      683.60     14.78 o
   1  11   4      415.18      421.46     14.49 o
   2  11   4        3.42       -1.42      2.81 o
   3  11   4      274.91      321.49     17.38 o
   4  11   4       73.87       66.41     10.57 o
   5  11   4        3.03       -0.34      1.83 o
  -5  12   4        1.49       17.50      9.94 o
  -4  12   4        0.00       10.53     10.24 o
  -3  12   4       17.10       15.85      4.46 o
  -2  12   4        7.81        3.50      5.08 o
  -1  12   4        1.39        4.28      2.43 o
   0  12   4       74.53       80.33      5.18 o
   1  12   4        9.87        6.32      1.53 o
   2  12   4       75.39       85.31      6.19 o
   3  12   4       58.27       59.16      9.29 o
   4  12   4        8.91        3.64      3.04 o
   5  12   4        3.10        0.30      4.42 o
  -4  13   4       18.45       27.56     12.00 o
  -3  13   4        3.23        0.29      8.31 o
  -2  13   4        4.47        2.03      5.87 o
  -1  13   4        0.00       -0.04      1.39 o
   0  13   4       31.85       29.35      3.53 o
   1  13   4      103.50      121.20      8.37 o
   2  13   4        0.43       -1.28      4.45 o
   3  13   4       80.00       81.01     11.10 o
   4  13   4       67.73       82.90     14.85 o
   5  13   4        6.67       -0.24      3.85 o
  -4  14   4        1.18       -6.72      9.95 o
  -3  14   4        0.03       -5.42      9.57 o
  -2  14   4      110.39      108.58     11.71 o
  -1  14   4      163.79      176.64      9.24 o
   0  14   4       29.93       22.09      3.00 o
   1  14   4       53.47       61.39      7.17 o
   2  14   4       42.05       49.67      4.69 o
   3  14   4       69.70       69.38     13.65 o
   4  14   4        3.04        1.25      2.29 o
   5  14   4        0.99        2.50      2.51 o
  -4  15   4        2.73       -3.43      9.37 o
  -3  15   4        0.04       -2.46      5.64 o
  -2  15   4        0.01        1.50      3.75 o
  -1  15   4       97.35       81.60      8.09 o
   0  15   4        4.04        6.59      4.34 o
   1  15   4      156.49      145.84     11.51 o
   2  15   4       19.17       11.26      2.57 o
   3  15   4        0.06       -4.12      4.54 o
   4  15   4       32.12       40.13     10.93 o
   5  15   4        4.72        2.03      3.27 o
  -4  16   4        0.22      -12.44     12.99 o
  -3  16   4        3.82       -6.58      8.64 o
  -2  16   4        6.20        1.95      4.53 o
  -1  16   4       17.88       18.10      3.96 o
   0  16   4      240.68      213.46     13.24 o
   1  16   4        0.25       -0.61      6.13 o
   2  16   4       40.92       36.55      6.26 o
   3  16   4       73.08       66.68     16.79 o
   4  16   4        5.22       10.69      7.46 o
   5  16   4        6.82        4.33     10.82 o
  -4  17   4        0.12      -12.09     12.09 o
  -3  17   4       21.18       24.65     10.72 o
  -2  17   4        4.39       -8.33      8.33 o
  -1  17   4        0.63        6.50      2.92 o
   0  17   4       54.60       51.03      6.39 o
   1  17   4       48.93       52.85      7.25 o
   2  17   4        0.53       -1.41      2.50 o
   3  17   4        0.62        5.85      3.18 o
   4  17   4       15.09       21.24      9.09 o
  -4  18   4        1.37        3.67      6.08 o
  -3  18   4        1.25       -4.14      8.03 o
  -2  18   4       36.75       33.91      9.36 o
  -1  18   4       85.00       96.10     13.70 o
   0  18   4        3.99        0.05      2.90 o
   1  18   4       33.87       36.62      8.19 o
   2  18   4       19.23       17.66      6.20 o
   3  18   4        0.72        2.11      1.82 o
   4  18   4        0.25        0.17      6.48 o
  -3  19   4        1.27        1.27      3.65 o
  -2  19   4        4.50        5.20      7.42 o
  -1  19   4       23.34       27.43      8.41 o
   0  19   4        0.16       -0.22      3.04 o
   1  19   4       46.64       47.30     10.48 o
   2  19   4        0.21        4.18      3.70 o
   3  19   4        3.51        3.98      4.97 o
  -3  20   4        1.42       10.49      5.47 o
  -2  20   4        2.24        0.95      3.33 o
  -1  20   4        0.01       -0.85      4.40 o
   0  20   4        3.40       -1.01      2.52 o
   1  20   4        0.03       -1.31      3.70 o
   2  20   4       19.87       44.56     11.03 o
   3  20   4        4.49        3.47      4.02 o
  -3  21   4        0.93       11.49      9.01 o
  -2  21   4        9.45        9.01      5.96 o
  -1  21   4        0.71        0.81      9.36 o
   0  21   4        2.44       -2.93      2.93 o
   1  21   4       19.37        7.72      7.33 o
   2  21   4        9.15       16.53      7.20 o
   3  21   4        6.54       10.61      5.42 o
  -3  22   4        0.81        4.42      7.32 o
  -2  22   4       10.39        9.00      9.61 o
  -1  22   4        6.13        1.59      4.72 o
   0  22   4        0.67       -0.28      4.20 o
   1  22   4        1.18        5.00      3.88 o
   2  22   4       22.54       22.63      8.07 o
   3  22   4        0.09       -0.99      7.84 o
  -2  23   4        2.75       16.33      9.99 o
  -1  23   4        0.49       -0.29      3.44 o
   0  23   4       37.93       54.35     18.19 o
   1  23   4        0.20        0.97      3.75 o
   3  23   4        0.02       12.54     10.21 o
  -2  24   4        1.45       15.72      9.63 o
  -1  24   4        3.71        2.02      3.77 o
   0  24   4        0.52        9.92     11.68 o
   1  24   4        0.07       15.91     13.74 o
  -1  25   4        3.62        8.59      7.16 o
   0  25   4       17.78       18.31     11.22 o
  -1  26   4        1.39       -0.12      4.97 o
   0  26   4       11.73        4.47      5.84 o
  -5   0   5        8.97       13.58     10.17 o
  -3   0   5      887.36      964.71     24.68 o
  -1   0   5     2427.85     2487.40     34.41 o
   1   0   5        0.66        1.08      3.20 o
   3   0   5      497.41      525.11     26.62 o
   5   0   5        0.01       -4.15      4.97 o
  -6   1   5        8.16       -4.46     11.55 o
  -5   1   5      102.54      120.22     23.84 o
  -4   1   5      143.54      132.36     15.40 o
  -3   1   5      173.78      170.30      8.20 o
  -2   1   5       15.31       13.23      1.58 o
  -1   1   5        0.00        5.94      2.14 o
   0   1   5      680.11      599.73      8.53 o
   1   1   5     4013.26     3879.11     26.25 o
   2   1   5       88.89       90.25      5.48 o
   3   1   5       16.98       24.32      3.37 o
   4   1   5       24.61       26.32      5.03 o
   5   1   5        0.26        1.16      2.00 o
   6   1   5        0.01      -11.35     11.35 o
  -6   2   5       11.22        5.47      3.19 o
  -5   2   5       17.69       17.53      8.78 o
  -4   2   5       38.78       43.28      9.26 o
  -3   2   5      235.16      292.41     14.23 o
  -2   2   5        6.51        0.88      2.04 o
  -1   2   5      910.02      933.88     10.68 o
   0   2   5    11715.66    11632.48     44.04 o
   1   2   5     4853.31     4934.71     28.88 o
   2   2   5        0.02        1.80      1.15 o
   3   2   5       30.94       22.24      3.42 o
   4   2   5        0.32       -1.11      1.78 o
   5   2   5        1.46        0.00      2.02 o
  -6   3   5        2.37        2.29      3.87 o
  -5   3   5      102.54      140.69     18.14 o
  -4   3   5       27.58       45.70      5.94 o
  -3   3   5      271.97      321.04     14.80 o
  -2   3   5        0.32       -1.22      1.58 o
  -1   3   5        7.31        6.47      1.61 o
   0   3   5      165.32      190.71      5.82 o
   1   3   5     3590.89     3720.39     27.67 o
   2   3   5      244.11      292.69      8.14 o
   3   3   5       13.22        4.91      1.62 o
   4   3   5       42.83       36.43      5.49 o
   5   3   5        7.60       14.57      5.24 o
  -6   4   5        1.21       -8.35      8.35 o
  -5   4   5       15.25       23.34     13.00 o
  -4   4   5       14.62       30.13      7.04 o
  -3   4   5      113.10      106.81      8.55 o
  -2   4   5       11.50        9.39      1.29 o
  -1   4   5        0.72        9.22      1.42 o
   0   4   5     3436.16     3603.08     28.86 o
   1   4   5      943.81      941.32     14.23 o
   2   4   5        4.40       13.76      1.79 o
   3   4   5        7.46        5.41      1.96 o
   4   4   5        1.76       -0.19      1.49 o
   5   4   5        3.35        2.62      2.63 o
  -5   5   5        4.27        0.30      6.34 o
  -4   5   5       28.11       36.81      7.41 o
  -3   5   5       28.13       17.64      5.31 o
  -2   5   5       96.45       77.78      4.71 o
  -1   5   5      101.13      127.72      4.18 o
   0   5   5     4224.05     4414.30     34.29 o
   1   5   5      141.67      162.48      7.94 o
   2   5   5      134.22      122.01      7.90 o
   3   5   5      122.95      121.42      9.05 o
   4   5   5       11.51       19.80      4.28 o
   5   5   5       11.73       18.43      5.75 o
  -5   6   5        0.00        8.90      8.90 o
  -4   6   5       11.60       19.73      7.38 o
  -3   6   5      102.62       88.08      5.82 o
  -2   6   5       34.07       37.32      2.71 o
  -1   6   5        2.72        1.42      0.74 o
   0   6   5      747.20      717.97     10.94 o
   1   6   5       24.06       25.58      2.78 o
   2   6   5      836.16      886.93     24.82 o
   3   6   5        8.30       11.00      3.06 o
   4   6   5        1.16        1.28      1.93 o
   5   6   5        5.96       12.16      6.09 o
  -5   7   5        0.00        0.93      6.40 o
  -4   7   5        3.53        4.89      9.88 o
  -3   7   5      176.69      200.68      8.57 o
  -2   7   5       74.80       71.57      3.65 o
  -1   7   5       41.80       36.53      2.72 o
   0   7   5      664.65      598.62     10.58 o
   1   7   5      127.05      110.49      6.89 o
   2   7   5      408.53      415.38     14.40 o
   3   7   5        2.17        3.79      2.07 o
   4   7   5        9.32       10.71      3.74 o
   5   7   5        4.51        3.97      4.88 o
  -5   8   5        1.28        5.18      7.81 o
  -4   8   5        0.06       27.23      9.21 o
  -3   8   5       46.43       53.87      5.12 o
  -2   8   5      333.65      287.87     13.43 o
  -1   8   5      325.42      388.61      9.06 o
   0   8   5      832.66      857.32     13.61 o
   1   8   5      262.60      266.31     11.01 o
   2   8   5       55.41       50.95      5.01 o
   3   8   5       25.48       41.93      6.20 o
   4   8   5        3.24       -1.81      1.81 o
   5   8   5        2.80       -1.08      5.86 o
  -5   9   5       10.22        9.86      4.15 o
  -4   9   5       90.74       51.48     43.83 o
  -3   9   5      231.39      245.25     11.69 o
  -2   9   5      295.97      350.08     20.76 o
  -1   9   5       33.82       42.54      4.16 o
   0   9   5      404.36      400.74      9.21 o
   1   9   5       20.27       24.61      3.03 o
   2   9   5        1.33        1.17      1.78 o
   3   9   5        8.34        4.84      3.04 o
   4   9   5        0.79       -0.67      3.15 o
   5   9   5        2.00       -0.13      9.85 o
  -5  10   5        4.70       -5.77      8.16 o
  -4  10   5       29.56       39.02     10.27 o
  -3  10   5      160.79      162.21     26.60 o
  -2  10   5       19.37       13.83      2.56 o
  -1  10   5     1126.48     1093.81     22.18 o
   0  10   5      424.76      454.36     13.56 o
   1  10   5      296.74      278.86     11.95 o
   2  10   5      332.45      336.11     12.92 o
   3  10   5        6.19        3.86      2.58 o
   4  10   5       40.37       40.07      7.70 o
   5  10   5        0.03        0.09      3.51 o
  -5  11   5        0.76       -0.81      6.09 o
  -4  11   5       71.12       78.87     13.92 o
  -3  11   5       17.84        6.01      9.82 o
  -2  11   5        6.53       -4.36      4.36 o
  -1  11   5      667.58      657.42     17.52 o
   0  11   5       33.45       31.72      3.68 o
   1  11   5      110.01      133.13     10.10 o
   2  11   5       96.89       89.97      6.61 o
   3  11   5        6.59       11.14      4.94 o
   4  11   5        0.97       -0.15      2.38 o
   5  11   5        7.64        1.53      4.25 o
  -5  12   5       24.94       38.32     17.11 o
  -4  12   5        4.80        8.09      5.15 o
  -3  12   5        0.09       -3.93      4.98 o
  -2  12   5        0.03       -4.77      5.06 o
  -1  12   5      964.79      946.54     21.25 o
   0  12   5      227.05      211.22      8.68 o
   1  12   5      407.26      380.92     17.49 o
   2  12   5       74.57       79.41      8.03 o
   3  12   5        2.61        1.42      3.65 o
   4  12   5        3.75       -1.20      2.53 o
   5  12   5        2.35        5.44      6.65 o
  -4  13   5        9.72       11.68      7.11 o
  -3  13   5        3.57       -0.03      4.63 o
  -2  13   5      285.14      291.52     19.95 o
  -1  13   5       28.68       35.74      4.87 o
   0  13   5      221.97      267.86     10.10 o
   1  13   5       16.60       10.44      3.12 o
   2  13   5       71.60       69.63      7.36 o
   3  13   5       25.22       14.19      6.87 o
   4  13   5        0.29        1.32      5.94 o
   5  13   5        0.12        4.72      6.59 o
  -4  14   5       35.18       39.18     11.84 o
  -3  14   5       15.54        8.80      5.79 o
  -2  14   5       40.92       27.74      4.36 o
  -1  14   5      226.34      223.04     10.63 o
   0  14   5       16.75       14.23      3.23 o
   1  14   5        0.14       -2.65      2.87 o
   2  14   5        3.98        0.66      2.39 o
   3  14   5        8.20        8.21      3.50 o
   4  14   5        2.55        2.14      5.36 o
   5  14   5        0.36        4.78      5.34 o
  -4  15   5        2.35       -7.13     10.67 o
  -3  15   5        0.03        0.57      5.71 o
  -2  15   5        0.30       -2.57      3.49 o
  -1  15   5      155.67      170.54     12.78 o
   0  15   5       77.77       86.81      8.43 o
   1  15   5        1.58       -0.87      3.43 o
   2  15   5        2.48       -0.62      2.54 o
   3  15   5        0.04       -3.51      3.51 o
   4  15   5        2.20        0.36      4.31 o
   5  15   5        0.10        0.21      3.38 o
  -4  16   5        0.43       -6.56     10.83 o
  -3  16   5       12.33       10.51      7.62 o
  -2  16   5       44.56       41.20      7.76 o
  -1  16   5       12.97       15.57      4.92 o
   0  16   5       49.79       58.27      7.27 o
   1  16   5       38.69       55.04      7.46 o
   2  16   5       19.12       21.86      6.06 o
   3  16   5        1.06       -1.01      6.29 o
   4  16   5        7.84        7.29      3.57 o
  -4  17   5        7.44       -1.09      2.90 o
  -3  17   5       71.04       87.15     21.72 o
  -2  17   5       28.36       11.67      7.87 o
  -1  17   5      274.28      243.23     25.83 o
   0  17   5      272.47      268.67     15.84 o
   1  17   5      101.91      103.08     10.42 o
   2  17   5       11.92        3.42      2.17 o
   3  17   5        2.99        2.90      3.36 o
   4  17   5       14.15       17.51      8.43 o
  -3  18   5        3.12       -3.65      4.72 o
  -2  18   5       24.63       28.20     11.64 o
  -1  18   5       21.82       34.40      9.38 o
   0  18   5        8.35        8.80      4.59 o
   1  18   5       27.74       31.70      6.61 o
   2  18   5       13.19       14.26      7.82 o
   3  18   5        2.66        2.45      3.39 o
   4  18   5        0.13        7.82      9.27 o
  -3  19   5        1.36       -2.45      6.81 o
  -2  19   5        1.34        5.86      4.61 o
  -1  19   5        2.33        7.06      5.51 o
   0  19   5       33.28       47.26      9.73 o
   1  19   5      383.07      414.66     29.19 o
   2  19   5        4.07        6.29      5.73 o
   3  19   5        0.47       -0.31      5.55 o
  -3  20   5        0.16       -5.55      7.28 o
  -2  20   5        2.44        4.33      4.33 o
  -1  20   5        0.48       -4.10      4.16 o
   0  20   5       83.49       98.10     14.07 o
   1  20   5        5.56       14.14      7.17 o
   2  20   5       51.97       58.93     12.81 o
   3  20   5       13.46       22.68      8.68 o
  -3  21   5        0.48        0.88      7.09 o
  -2  21   5       22.56       26.96     15.04 o
  -1  21   5       40.84       30.47      6.64 o
   0  21   5        4.05       -1.35      5.27 o
   1  21   5       24.57       13.99     10.69 o
   2  21   5       13.32       16.08      6.88 o
   3  21   5        0.18        1.35      6.23 o
  -3  22   5        1.72       -3.08      6.20 o
  -2  22   5        0.29       15.19     11.77 o
  -1  22   5       19.23       19.18      9.33 o
   0  22   5        0.01        2.50      3.15 o
   1  22   5       12.52       27.86     14.66 o
   2  22   5        0.95        7.39      4.77 o
   3  22   5        9.85       14.48     11.43 o
  -2  23   5        0.12       13.72     11.18 o
  -1  23   5        5.22       15.32     10.88 o
   0  23   5        3.04       -6.66      6.66 o
   1  23   5        8.81       10.47      5.20 o
   3  23   5        2.00       11.85     10.87 o
  -2  24   5        2.18       17.43     15.24 o
  -1  24   5        2.62        1.69      4.17 o
   0  24   5        5.85        3.71      3.61 o
   1  24   5        3.40        2.81      8.42 o
  -1  25   5        0.06       -5.49      9.99 o
   0  25   5        0.04        2.79      5.21 o
  -1  26   5        7.49       14.64     10.50 o
  -4   0   6      273.53      263.95     46.47 o
  -2   0   6       32.05       22.03      3.55 o
   0   0   6     7523.48     6883.66     51.66 o
   2   0   6        1.81        0.89      1.93 o
   4   0   6        0.08       -2.22      3.69 o
   6   0   6        3.01        8.17     10.94 o
  -6   1   6        6.43        5.20      8.92 o
  -5   1   6        0.29       -1.53      2.90 o
  -4   1   6       25.70       29.79      5.86 o
  -3   1   6       12.89        7.22      2.03 o
  -2   1   6      287.77      304.83     10.73 o
  -1   1   6      344.39      339.13      7.12 o
   0   1   6       33.76       51.35      2.73 o
   1   1   6      605.01      587.00     14.04 o
   2   1   6      394.93      315.54     10.50 o
   3   1   6        0.22        0.66      1.55 o
   4   1   6       11.92       15.35      3.75 o
   5   1   6        0.03       -2.61      2.61 o
   6   1   6        0.00        3.87      6.73 o
  -6   2   6        0.10        0.19      9.56 o
  -5   2   6       51.99       42.02      9.85 o
  -4   2   6       67.07       71.73     19.50 o
  -3   2   6       69.69       94.73      8.00 o
  -2   2   6      677.06      759.16     16.59 o
  -1   2   6        0.79        0.47      1.10 o
   0   2   6      146.96      200.27      5.88 o
   1   2   6     3657.96     3712.99     28.96 o
   2   2   6      226.20      182.99      7.12 o
   3   2   6        0.68        1.54      1.56 o
   4   2   6       12.23       10.10      2.12 o
   5   2   6        0.28        1.07      2.83 o
  -6   3   6        3.19       -3.34      9.66 o
  -5   3   6        8.02       17.53      7.14 o
  -4   3   6      243.92      282.07     18.73 o
  -3   3   6      261.99      267.22     13.66 o
  -2   3   6     1046.24     1056.98     19.37 o
  -1   3   6      128.96      190.85      5.26 o
   0   3   6       18.45       22.26      2.14 o
   1   3   6     4482.80     4696.12     32.93 o
   2   3   6      163.47      170.18      6.85 o
   3   3   6        4.19        4.33      1.65 o
   4   3   6        1.77        1.71      1.46 o
   5   3   6        5.32        4.37      3.43 o
  -6   4   6        0.36      -14.24     14.24 o
  -5   4   6        6.30        9.50      6.42 o
  -4   4   6      101.14      102.90     11.34 o
  -3   4   6       22.71       18.78      3.51 o
  -2   4   6      186.89      180.08      7.80 o
  -1   4   6     1061.61     1019.13     12.69 o
   0   4   6      133.29      137.77      5.69 o
   1   4   6       62.76       85.99      4.90 o
   2   4   6      628.65      536.97     12.82 o
   3   4   6       21.27       39.58      5.34 o
   4   4   6        1.02        1.72      1.37 o
   5   4   6        2.19       -0.71      1.89 o
  -5   5   6       10.60        5.90      3.38 o
  -4   5   6      117.85      123.31     17.19 o
  -3   5   6      296.19      263.79     19.87 o
  -2   5   6       43.71       33.31      3.62 o
  -1   5   6       64.11       57.96      3.12 o
   0   5   6        1.37        1.82      1.63 o
   1   5   6       45.94       43.37      4.15 o
   2   5   6      882.79      804.03     21.22 o
   3   5   6      115.76      118.82      9.24 o
   4   5   6        4.34        3.07      1.31 o
   5   5   6        0.00       -2.50      2.75 o
  -5   6   6       49.88       52.91     16.35 o
  -4   6   6      516.72      632.51     36.99 o
  -3   6   6        0.01       -1.06      1.79 o
  -2   6   6      615.81      662.41     16.61 o
  -1   6   6       50.81       50.78      3.15 o
   0   6   6        3.55       11.43      1.85 o
   1   6   6      615.19      607.60     16.35 o
   2   6   6        2.13        0.35      1.92 o
   3   6   6       91.07       75.84      7.44 o
   4   6   6        1.14        2.41      1.79 o
   5   6   6        1.53        3.34      4.01 o
  -5   7   6       13.00       13.57      8.29 o
  -4   7   6      529.64      637.27     37.33 o
  -3   7   6      181.41      202.37      9.85 o
  -2   7   6      141.98      116.16      5.41 o
  -1   7   6       37.41       35.02      2.35 o
   0   7   6      298.73      283.61      8.51 o
   1   7   6       46.31       41.89      5.19 o
   2   7   6      432.08      391.50     17.45 o
   3   7   6        7.39        1.45      2.24 o
   4   7   6       13.61       17.53      4.23 o
   5   7   6        3.87        2.07      6.03 o
  -5   8   6       12.76       -0.63      9.77 o
  -4   8   6       39.56       60.64     15.76 o
  -3   8   6        8.61        8.58      6.41 o
  -2   8   6      663.67      610.87     15.51 o
  -1   8   6      148.40      166.17      6.81 o
   0   8   6      520.55      632.42     12.63 o
   1   8   6      655.58      638.25     20.92 o
   2   8   6       27.40       28.59      5.10 o
   3   8   6       30.02       24.22      3.74 o
   4   8   6       19.77       19.13      4.09 o
   5   8   6        0.19        0.23      3.47 o
  -5   9   6       10.72        3.96      6.15 o
  -4   9   6       13.94       18.57      6.03 o
  -3   9   6      503.78      491.02     20.04 o
  -2   9   6        0.15        1.14      0.75 o
  -1   9   6      912.18      917.52     18.29 o
   0   9   6      165.59      169.30      6.60 o
   1   9   6      136.40      168.77     10.92 o
   2   9   6      537.89      613.02     18.23 o
   3   9   6        4.53       -3.28      3.28 o
   4   9   6        1.95        0.65      2.22 o
   5   9   6        8.30       10.14      5.05 o
  -5  10   6        0.48        1.57      9.18 o
  -4  10   6      109.67      124.47     16.91 o
  -3  10   6       44.37       23.10     13.99 o
  -2  10   6      301.42      299.67     25.43 o
  -1  10   6      137.38      139.50      7.07 o
   0  10   6      518.39      455.09     10.68 o
   1  10   6       43.05       56.28      6.51 o
   2  10   6      164.73      159.16      9.15 o
   3  10   6       97.54       99.58     10.01 o
   4  10   6       16.96       14.14      4.03 o
   5  10   6        0.98        0.72      4.12 o
  -5  11   6        4.30        0.13      4.12 o
  -4  11   6        0.05        2.74      4.96 o
  -3  11   6      238.13      242.68     21.18 o
  -2  11   6       53.54       42.41      9.09 o
  -1  11   6       85.75       93.52      4.98 o
   0  11   6      246.65      235.37     10.53 o
   1  11   6      179.12      185.80     12.14 o
   2  11   6        9.54        8.62      1.95 o
   3  11   6       81.04      112.11     10.82 o
   4  11   6        7.69        7.34      3.17 o
   5  11   6        0.10        5.62      5.16 o
  -4  12   6        0.18       -1.88      5.05 o
  -3  12   6       56.34       67.48     14.56 o
  -2  12   6       86.73       93.74     11.38 o
  -1  12   6        1.46        5.14      4.52 o
   0  12   6      268.73      293.49     12.04 o
   1  12   6       22.40       32.53      5.24 o
   2  12   6       33.94       38.08      5.64 o
   3  12   6       59.27       47.73      7.05 o
   4  12   6        9.66        6.69      3.40 o
   5  12   6        0.88       -8.20      8.20 o
  -4  13   6        6.40        8.89      3.03 o
  -3  13   6      122.75      130.94     22.25 o
  -2  13   6        0.00       -2.42      3.70 o
  -1  13   6        2.79        3.68      1.78 o
   0  13   6       32.11       33.68      4.29 o
   1  13   6       34.10       27.63      5.07 o
   2  13   6       64.93       57.52      7.34 o
   3  13   6       10.31        2.39      2.81 o
   4  13   6        2.17        4.45      3.01 o
   5  13   6        0.45       -5.73      6.55 o
  -4  14   6        0.44       -2.53      7.13 o
  -3  14   6      140.22      140.09     16.46 o
  -2  14   6       88.44       74.93     10.21 o
  -1  14   6        0.84        5.00      2.38 o
   0  14   6       16.53       14.04      2.93 o
   1  14   6        8.81        9.91      3.10 o
   2  14   6      427.31      396.67     19.48 o
   3  14   6       63.20       50.71      8.41 o
   4  14   6        0.71       -0.23      3.72 o
   5  14   6        8.67       12.50      9.93 o
  -4  15   6        3.69       -1.86      5.32 o
  -3  15   6        0.00        0.68      6.32 o
  -2  15   6      161.84      146.87     14.73 o
  -1  15   6        1.09        5.75      3.08 o
   0  15   6      139.88      153.42     11.51 o
   1  15   6       33.09       30.37      4.68 o
   2  15   6      221.48      237.06     18.00 o
   3  15   6        4.38        2.84      3.03 o
   4  15   6        5.38        9.11      4.76 o
   5  15   6        0.35       -0.23      6.22 o
  -4  16   6        8.44       12.28      9.44 o
  -3  16   6       48.47       35.25     13.24 o
  -2  16   6       34.24       30.19      5.94 o
  -1  16   6       19.73       28.52      5.58 o
   0  16   6        6.04        5.00      1.86 o
   1  16   6      194.63      205.26     12.70 o
   2  16   6      143.61      144.33     14.47 o
   3  16   6       12.53        3.25      3.29 o
   4  16   6        1.15       -5.91      5.91 o
  -4  17   6       18.54       29.45     15.17 o
  -3  17   6        0.52       -1.07      4.74 o
  -2  17   6        8.96        3.43      5.90 o
  -1  17   6       57.70       63.74      8.23 o
   0  17   6       68.38       78.87      8.52 o
   1  17   6       50.25       44.43      7.99 o
   2  17   6        3.80       -2.22      3.19 o
   3  17   6        0.34        0.00      3.09 o
   4  17   6        3.04       -2.97      2.97 o
  -3  18   6        1.13        5.41      4.87 o
  -2  18   6       94.03       91.11     21.89 o
  -1  18   6        7.32        2.42      3.68 o
   0  18   6       58.20       62.56     11.21 o
   1  18   6        9.16        9.47      3.24 o
   2  18   6       18.95       13.85      5.18 o
   3  18   6       12.74       15.80      6.86 o
   4  18   6        2.49       17.45     11.03 o
  -3  19   6        2.01        3.71      5.84 o
  -2  19   6        2.16        7.95      8.14 o
  -1  19   6       63.78       52.39      8.65 o
   0  19   6       58.36       60.48     12.35 o
   1  19   6       39.96       57.92     11.17 o
   2  19   6        2.60        7.28      7.20 o
   3  19   6        0.14        1.96      2.84 o
  -3  20   6        0.38        9.95      9.69 o
  -2  20   6        6.24        7.47      8.14 o
  -1  20   6        0.04        1.00      6.66 o
   0  20   6        2.64        8.07      6.17 o
   1  20   6       20.27       28.94     13.55 o
   2  20   6        2.30        8.03      5.14 o
   3  20   6       10.03       16.99      8.51 o
  -3  21   6        0.00       -1.47      3.60 o
  -2  21   6        0.32        7.54      8.24 o
  -1  21   6        4.53        2.19      8.82 o
   0  21   6        6.29        5.42      4.02 o
   1  21   6       13.93       15.66      8.83 o
   2  21   6        2.75        6.45      5.23 o
   3  21   6        4.58        7.47      8.74 o
  -2  22   6        2.45        8.27      8.62 o
  -1  22   6       30.13       25.84      6.48 o
   0  22   6        0.32        9.01      9.81 o
   1  22   6       10.14       17.36     10.60 o
   2  22   6        0.40        0.51      4.02 o
   3  22   6        0.45       -0.72      6.74 o
  -2  23   6        5.95       30.51     18.01 o
  -1  23   6        3.27        1.76      3.76 o
   0  23   6        0.07        8.47      9.18 o
   1  23   6        4.09       11.26     12.78 o
   3  23   6        3.45       -1.19      7.63 o
  -2  24   6        6.04       -7.27      9.60 o
  -1  24   6        1.98       10.41      6.65 o
   0  24   6        2.82       10.78     10.62 o
   1  24   6        1.12        3.24      3.92 o
  -1  25   6       26.83       33.22     14.34 o
   0  25   6        4.60       17.67     12.71 o
  -1  26   6        2.03        2.79      6.93 o
  -5   0   7        0.05       -3.64      5.66 o
  -3   0   7      355.45      327.31     25.55 o
  -1   0   7     2513.20     2316.27     27.87 o
   1   0   7      771.68      732.24     25.50 o
   3   0   7       22.28       23.51      5.88 o
   5   0   7       13.70       10.69      5.27 o
  -6   1   7        0.65       -3.31      9.96 o
  -5   1   7       33.50       27.64      7.08 o
  -4   1   7       16.73       10.52      2.03 o
  -3   1   7        3.83       -0.45      2.39 o
  -2   1   7       95.46       83.28      6.63 o
  -1   1   7     6410.47     6348.44     35.05 o
   0   1   7       30.26       30.00      2.31 o
   1   1   7        0.72       -1.30      1.70 o
   2   1   7       60.34       62.67      4.31 o
   3   1   7       25.83       27.14      4.57 o
   4   1   7        0.33       -0.57      1.34 o
   5   1   7        0.00       -1.56      2.12 o
   6   1   7       12.31       26.11     15.14 o
  -6   2   7        1.02       -9.99     11.31 o
  -5   2   7        6.72        3.81      3.49 o
  -4   2   7      144.63      127.38     12.17 o
  -3   2   7      164.73      171.73     10.98 o
  -2   2   7     3242.92     3443.85     36.70 o
  -1   2   7     1412.21     1477.49     15.04 o
   0   2   7       56.86       58.84      3.46 o
   1   2   7       21.53       31.42      3.55 o
   2   2   7      755.33      759.57     15.40 o
   3   2   7        8.15        5.86      2.55 o
   4   2   7        1.31        0.55      1.68 o
   5   2   7        3.57        5.87      3.53 o
  -6   3   7        0.94      -10.00     11.57 o
  -5   3   7       42.67       53.45     11.01 o
  -4   3   7        0.34       -1.50      1.64 o
  -3   3   7       58.79       58.47      6.29 o
  -2   3   7       14.62        7.44      1.80 o
  -1   3   7      796.38      881.20     12.84 o
   0   3   7     1110.71     1258.42     18.89 o
   1   3   7      557.67      510.74     15.09 o
   2   3   7     1219.94     1264.67     19.92 o
   3   3   7       95.57       97.95      7.65 o
   4   3   7       40.79       47.57      6.64 o
   5   3   7        8.42       11.70      4.30 o
  -6   4   7        0.62        4.21      4.20 o
  -5   4   7        3.03        7.82      3.36 o
  -4   4   7        0.41       -0.09      3.47 o
  -3   4   7      119.25      125.66      9.32 o
  -2   4   7      562.05      559.02     14.12 o
  -1   4   7     1849.92     1825.54     18.39 o
   0   4   7      583.26      562.94     12.99 o
   1   4   7      184.89      196.16     11.21 o
   2   4   7     1552.26     1543.44     30.03 o
   3   4   7      402.82      480.47     18.77 o
   4   4   7       23.26       23.49      4.69 o
   5   4   7        4.47        3.61      4.49 o
  -5   5   7        0.21       -8.47      8.47 o
  -4   5   7        9.94        7.00      3.85 o
  -3   5   7        2.26       -0.60      1.99 o
  -2   5   7      135.25      128.72      6.60 o
  -1   5   7      576.79      559.52     10.25 o
   0   5   7      503.92      507.22     13.70 o
   1   5   7      573.32      537.08     16.22 o
   2   5   7     1106.14     1090.99     25.76 o
   3   5   7       69.79       68.66      6.95 o
   4   5   7        0.05        0.30      1.92 o
   5   5   7        3.23        0.76      2.61 o
  -5   6   7        0.99        1.23      4.07 o
  -4   6   7       25.62       23.91      5.37 o
  -3   6   7     1182.77     1224.66     36.91 o
  -2   6   7      569.42      504.32     10.07 o
  -1   6   7       23.32       12.99      5.19 o
   0   6   7       16.01       26.59      3.65 o
   1   6   7      776.57      836.43     20.27 o
   2   6   7       38.93       33.17      4.23 o
   3   6   7       46.77       48.35      5.86 o
   4   6   7       51.15       54.77      7.45 o
   5   6   7        6.21        9.31      3.36 o
  -5   7   7        5.03       -0.69      7.25 o
  -4   7   7      116.94      143.80     18.07 o
  -3   7   7       19.09       21.55      4.02 o
  -2   7   7      503.32      488.18     14.19 o
  -1   7   7       29.36       14.72      3.76 o
   0   7   7     1198.71     1358.02     20.07 o
   1   7   7      758.88      769.33     23.55 o
   2   7   7      151.38      190.31     11.14 o
   3   7   7       49.93       25.14      3.63 o
   4   7   7       81.13       76.13      8.79 o
   5   7   7        3.64        4.92      4.48 o
  -5   8   7        5.32       -3.35     10.25 o
  -4   8   7        0.00       -0.78      5.79 o
  -3   8   7      242.92      265.08     13.42 o
  -2   8   7       14.40       11.91      1.84 o
  -1   8   7      328.74      332.94      8.53 o
   0   8   7       18.76       31.30      2.94 o
   1   8   7       50.51       43.21      5.81 o
   2   8   7        1.61        3.76      2.39 o
   3   8   7       38.02       52.51      6.48 o
   4   8   7        5.64        5.03      2.84 o
   5   8   7        1.32        3.22      7.81 o
  -5   9   7        0.94      -12.35     12.35 o
  -4   9   7        1.03        2.62      5.30 o
  -3   9   7      102.79      119.25     24.69 o
  -2   9   7        0.51        0.69      0.58 o
  -1   9   7      130.10      148.81      5.52 o
   0   9   7        7.80        8.88      1.41 o
   1   9   7       45.48       56.40      6.63 o
   2   9   7        4.98        2.05      2.69 o
   3   9   7        4.93        0.13      2.77 o
   4   9   7        1.62       -0.71      2.49 o
   5   9   7        0.43        3.93      2.23 o
  -5  10   7        2.44        1.91      5.87 o
  -4  10   7        7.54        8.33      4.21 o
  -3  10   7      181.66      168.61     17.66 o
  -2  10   7        4.50        3.88      1.57 o
  -1  10   7        4.83       10.15      2.40 o
   0  10   7      177.62      210.74      7.90 o
   1  10   7       35.78       32.47      5.23 o
   2  10   7        3.04        4.53      1.33 o
   3  10   7       83.12       87.79     10.08 o
   4  10   7        3.05        1.93      2.49 o
   5  10   7        5.85        3.86      4.66 o
  -5  11   7        9.62       12.30      8.86 o
  -4  11   7        0.00       -1.11      7.40 o
  -3  11   7      424.97      469.72     29.61 o
  -2  11   7       33.91       43.31      7.65 o
  -1  11   7      431.34      390.67      8.62 o
   0  11   7        6.30        7.36      1.97 o
   1  11   7      396.26      418.15     18.88 o
   2  11   7       52.16       40.40      4.34 o
   3  11   7      251.76      277.63     18.03 o
   4  11   7        8.29        5.16      4.83 o
   5  11   7        7.50        0.61      4.13 o
  -4  12   7        3.02        1.88      1.77 o
  -3  12   7       67.44       84.23     12.53 o
  -2  12   7        1.90        1.53      1.92 o
  -1  12   7       33.66       33.76      5.11 o
   0  12   7       24.69       17.22      3.55 o
   1  12   7      672.74      672.97     24.65 o
   2  12   7      150.03      133.40     11.40 o
   3  12   7       14.31        8.50      2.72 o
   4  12   7        0.56        2.49      1.94 o
   5  12   7        2.93        5.78      8.42 o
  -4  13   7       27.25       36.23      9.70 o
  -3  13   7        6.73        3.63      3.49 o
  -2  13   7      373.34      398.34     25.91 o
  -1  13   7        0.53        2.35      2.84 o
   0  13   7       55.91       54.59      6.80 o
   1  13   7       20.80       24.02      5.55 o
   2  13   7      446.34      470.73     21.81 o
   3  13   7        0.21       -0.71      5.03 o
   4  13   7        0.35       -0.40      3.46 o
   5  13   7        0.28        0.40      4.96 o
  -4  14   7        3.62        6.23      4.16 o
  -3  14   7        4.56        5.10      4.53 o
  -2  14   7       73.49       73.11     10.91 o
  -1  14   7       64.13       70.76      8.61 o
   0  14   7      224.10      217.17     11.21 o
   1  14   7      860.91      825.05     28.75 o
   2  14   7        2.28        2.72      1.63 o
   3  14   7        0.86       -0.68      2.68 o
   4  14   7        0.46        1.51      2.85 o
  -4  15   7       30.07       41.88     16.70 o
  -3  15   7        0.03        0.97      2.31 o
  -2  15   7      335.02      323.41     22.80 o
  -1  15   7       48.91       50.47      7.18 o
   0  15   7       13.02       17.08      3.28 o
   1  15   7      242.16      247.36     16.23 o
   2  15   7        9.99       12.95      3.75 o
   3  15   7        6.43        7.53      3.56 o
   4  15   7       28.01       28.25      6.16 o
  -4  16   7        0.45       -8.19      8.19 o
  -3  16   7        7.37       16.13      9.53 o
  -2  16   7        3.47        5.22      8.20 o
  -1  16   7       11.40       13.46      4.56 o
   0  16   7      141.88      136.92     11.49 o
   1  16   7        0.32        0.32      2.36 o
   2  16   7        9.88        7.30      6.42 o
   3  16   7        0.00       -4.86      4.86 o
   4  16   7        0.55        2.15      8.25 o
  -4  17   7        7.93       22.27     12.32 o
  -3  17   7        9.31        7.32      9.01 o
  -2  17   7       34.59       50.55     16.40 o
  -1  17   7       79.01       74.87      8.49 o
   0  17   7       27.35       36.20      6.29 o
   1  17   7       53.45       40.25      5.51 o
   2  17   7       11.78        8.45      2.66 o
   3  17   7        5.47        7.25      3.48 o
   4  17   7        1.26       -0.19      4.93 o
  -3  18   7        0.29        0.17      5.00 o
  -2  18   7        2.37       11.38     10.88 o
  -1  18   7       20.85       19.32      8.76 o
   0  18   7      124.53      144.23     17.18 o
   1  18   7        1.71        2.95      4.71 o
   2  18   7       17.87       13.69      5.03 o
   3  18   7        7.37        1.74      4.67 o
   4  18   7        0.59       -2.19      6.17 o
  -3  19   7        0.33        8.21     10.09 o
  -2  19   7       11.17       13.78      9.86 o
  -1  19   7        3.28        1.26      9.31 o
   0  19   7        0.58        7.67      5.55 o
   1  19   7        0.12       -3.43      3.97 o
   2  19   7       37.26       44.82     10.60 o
   3  19   7        0.02       -1.15      3.20 o
  -3  20   7        0.03       10.26      9.76 o
  -2  20   7        7.53       16.81     11.82 o
  -1  20   7       26.07       16.69     13.28 o
   0  20   7      117.50      132.24     17.92 o
   1  20   7        4.51       -0.58      7.42 o
   2  20   7        2.09       -3.27      8.33 o
   3  20   7        3.82       12.26      7.57 o
  -3  21   7       16.79       35.31     16.17 o
  -2  21   7        5.90       13.08     10.52 o
  -1  21   7       65.42       65.66     12.40 o
   0  21   7        7.67       23.00      9.43 o
   1  21   7        4.70        4.03      6.38 o
   2  21   7       16.54       15.62      7.41 o
   3  21   7        0.04        3.39      6.94 o
  -2  22   7       14.40       27.56     13.88 o
  -1  22   7        3.47        2.56      7.05 o
   0  22   7       22.98       25.00     12.85 o
   1  22   7        1.88       -1.86      4.90 o
   2  22   7        4.90       14.66     13.89 o
   3  22   7       20.62       38.33     16.75 o
  -2  23   7        1.99      -19.15     19.15 o
  -1  23   7        1.03       -1.20      3.53 o
   0  23   7        0.98       11.27     11.99 o
   1  23   7        0.15       -3.39      3.39 o
  -2  24   7        5.04      -13.55     13.55 o
  -1  24   7       12.86       26.71     13.28 o
   0  24   7        0.01       -3.66      5.48 o
  -1  25   7        3.09        4.34      4.85 o
  -4   0   8      114.67      104.72     17.03 o
  -2   0   8     3324.81     3266.94     53.09 o
   0   0   8     3337.55     3611.53     43.34 o
   2   0   8      517.70      534.82     19.18 o
   4   0   8       55.09       55.45     10.28 o
  -5   1   8        0.11       -4.16      4.41 o
  -4   1   8        3.23        4.49      1.93 o
  -3   1   8       81.88       81.68      7.65 o
  -2   1   8        8.65        7.94      1.65 o
  -1   1   8     1104.00     1071.74     14.95 o
   0   1   8      210.27      244.45      6.93 o
   1   1   8      222.26      218.64      8.97 o
   2   1   8      361.61      406.74     11.88 o
   3   1   8        5.46        3.98      3.94 o
   4   1   8        1.48        3.35      1.07 o
   5   1   8        0.16       -0.13      1.69 o
  -6   2   8        0.07        4.26      7.07 o
  -5   2   8       10.04        6.96      3.71 o
  -4   2   8      123.85      136.51     11.45 o
  -3   2   8       26.38       23.74      3.91 o
  -2   2   8      643.71      766.44     20.53 o
  -1   2   8      868.79      974.55     13.93 o
   0   2   8      188.00      151.00      6.34 o
   1   2   8      760.11      712.40     24.82 o
   2   2   8      230.71      236.35     10.14 o
   3   2   8      291.86      276.97     14.92 o
   4   2   8       11.13       10.19      3.16 o
   5   2   8       14.36       15.71      5.01 o
  -6   3   8        0.00       -3.83      8.94 o
  -5   3   8        4.66       -1.53      5.47 o
  -4   3   8       15.58       12.77      3.33 o
  -3   3   8        7.57        5.18      2.30 o
  -2   3   8       10.72        9.50      1.71 o
  -1   3   8      259.78      352.80      9.29 o
   0   3   8       33.88       39.00      4.05 o
   1   3   8     1453.92     1438.41     32.97 o
   2   3   8      182.29      208.79      9.65 o
   3   3   8      113.97      107.38      9.26 o
   4   3   8        0.68        0.79      2.15 o
   5   3   8       19.71       24.77      6.49 o
  -5   4   8       13.89        8.55      4.90 o
  -4   4   8       14.28       11.17      3.22 o
  -3   4   8        4.58        6.22      2.22 o
  -2   4   8      387.95      403.35     12.62 o
  -1   4   8        2.42        8.96      1.76 o
   0   4   8      836.49      911.42     19.44 o
   1   4   8     1370.08     1486.21     31.96 o
   2   4   8     3041.03     3219.02     44.89 o
   3   4   8        0.24        1.80      2.91 o
   4   4   8        2.48        5.34      2.39 o
   5   4   8        1.68        3.70      3.27 o
  -5   5   8       10.30        6.06      2.48 o
  -4   5   8       13.26       12.40      2.80 o
  -3   5   8      130.19      112.46      8.97 o
  -2   5   8      231.86      257.52      7.11 o
  -1   5   8        6.23        9.09      1.70 o
   0   5   8     4631.47     4691.45     44.71 o
   1   5   8        6.87        3.18      2.61 o
   2   5   8      504.38      505.56     18.26 o
   3   5   8      281.54      310.20     15.77 o
   4   5   8        3.78        5.22      2.53 o
   5   5   8        8.09        4.26      2.40 o
  -5   6   8        0.89       -5.35      7.67 o
  -4   6   8        1.90       -0.96      1.60 o
  -3   6   8       19.56        9.47      3.33 o
  -2   6   8      735.42      737.75     13.00 o
  -1   6   8      158.40      129.15      5.88 o
   0   6   8      156.52      243.31     10.48 o
   1   6   8      153.42      142.11      7.99 o
   2   6   8      172.27      181.09     11.10 o
   3   6   8      131.39      149.98     11.02 o
   4   6   8        0.12       -0.64      1.46 o
   5   6   8        6.06        0.52      3.93 o
  -5   7   8        1.27       -5.34      7.93 o
  -4   7   8        3.13       -2.91      2.91 o
  -3   7   8       48.05       53.82      5.89 o
  -2   7   8        7.68        8.48      1.45 o
  -1   7   8      494.18      537.77     15.16 o
   0   7   8     2213.87     2346.51     42.72 o
   1   7   8      417.97      390.01     17.23 o
   2   7   8       47.51       50.93      5.84 o
   3   7   8        0.24       -0.47      2.97 o
   4   7   8       49.01       53.52      7.39 o
   5   7   8        0.27       -1.53      7.53 o
  -5   8   8        3.33       -5.84     10.57 o
  -4   8   8       46.85       38.13      9.25 o
  -3   8   8       18.32       18.35      3.78 o
  -2   8   8      407.07      436.03     13.48 o
  -1   8   8       71.72       82.59      5.87 o
   0   8   8      603.09      567.24     15.03 o
   1   8   8      261.41      260.52     14.37 o
   2   8   8        2.52        0.80      2.02 o
   3   8   8        6.95        9.68      2.73 o
   4   8   8       22.16       33.73      6.37 o
   5   8   8        6.15       10.98      7.15 o
  -5   9   8        5.56        7.33      7.52 o
  -4   9   8        8.84        8.76      4.37 o
  -3   9   8     1292.83     1394.28     41.74 o
  -2   9   8      530.77      584.09     16.34 o
  -1   9   8      482.00      472.72     11.60 o
   0   9   8      260.11      282.59     10.99 o
   1   9   8       46.62       50.40      6.54 o
   2   9   8       10.55        4.31      1.75 o
   3   9   8       33.06       23.65      4.18 o
   4   9   8       47.19       48.51      7.29 o
   5   9   8        0.18        0.03      3.12 o
  -5  10   8        0.01       -8.86      9.90 o
  -4  10   8       86.51       92.29     14.81 o
  -3  10   8       25.08       21.83      7.42 o
  -2  10   8      781.12      738.10     27.55 o
  -1  10   8       90.10      102.52      5.62 o
   0  10   8       72.26       74.00      6.04 o
   1  10   8      796.15      820.14     26.77 o
   2  10   8      173.75      168.56     12.79 o
   3  10   8        1.02        2.77      2.49 o
   4  10   8        6.20       11.89      4.51 o
   5  10   8        0.03       -5.49      6.97 o
  -5  11   8        4.57        5.65      5.21 o
  -4  11   8       62.69       65.88     12.63 o
  -3  11   8      208.34      240.41     21.54 o
  -2  11   8      589.66      600.19     30.12 o
  -1  11   8       50.57       40.54      3.44 o
   0  11   8     1111.54     1110.52     21.54 o
   1  11   8       18.37       16.19      3.90 o
   2  11   8        9.74       13.90      4.24 o
   3  11   8        0.53       -0.82      2.61 o
   4  11   8       12.34        8.45      3.84 o
   5  11   8        0.56        1.98      3.83 o
  -4  12   8        0.05       -0.68      2.51 o
  -3  12   8       19.13       21.62      9.75 o
  -2  12   8      157.05      157.27     15.80 o
  -1  12   8        0.64        2.95      1.41 o
   0  12   8        0.59        3.08      1.25 o
   1  12   8      503.09      474.04     13.45 o
   2  12   8       10.40       11.66      4.90 o
   3  12   8      118.54      142.08     13.37 o
   4  12   8        9.05        5.72      6.09 o
   5  12   8        0.09        4.72      3.66 o
  -4  13   8        8.98        8.08      4.26 o
  -3  13   8       83.12       74.59     11.83 o
  -2  13   8      107.55      110.15     13.54 o
  -1  13   8      213.10      208.03     10.38 o
   0  13   8        0.35        2.52      2.77 o
   1  13   8        6.76       11.73      3.97 o
   2  13   8        5.31        3.17      2.86 o
   3  13   8        0.75        4.13      4.98 o
   4  13   8       12.58        6.53      3.34 o
  -4  14   8       11.55       21.07      7.17 o
  -3  14   8       23.23       25.63      7.54 o
  -2  14   8      352.10      404.40     25.78 o
  -1  14   8        7.36        2.23      4.98 o
   0  14   8        0.01        3.49      2.85 o
   1  14   8       25.55       32.57      7.43 o
   2  14   8        0.85       -1.81      2.20 o
   3  14   8        0.57       -1.25      5.77 o
   4  14   8        0.15        2.44      4.10 o
  -4  15   8       18.42       24.81     14.05 o
  -3  15   8       17.27       13.20      5.59 o
  -2  15   8      374.68      471.82     28.52 o
  -1  15   8      289.34      285.15     20.75 o
   0  15   8      565.77      541.80     22.52 o
   1  15   8       90.96       84.22      9.60 o
   2  15   8        7.33        5.70      3.77 o
   3  15   8       19.73       30.37      9.61 o
   4  15   8        3.59        3.60      2.90 o
  -4  16   8       27.09       27.22     13.75 o
  -3  16   8       12.89       15.39      9.99 o
  -2  16   8        2.20        5.40     13.86 o
  -1  16   8        3.23        3.87      7.72 o
   0  16   8      222.17      219.46     17.50 o
   1  16   8      156.30      129.67     16.67 o
   2  16   8        0.91        1.16      8.77 o
   3  16   8        4.18        0.80      3.13 o
   4  16   8        2.15        5.44      2.68 o
  -3  17   8       43.08       56.27     18.09 o
  -2  17   8        0.02       -0.02      4.26 o
  -1  17   8      133.45      121.53     11.79 o
   0  17   8       74.31       75.44     12.93 o
   1  17   8        5.64        4.41      3.44 o
   2  17   8       27.36       18.14      4.40 o
   3  17   8        1.34       -0.34      2.53 o
   4  17   8        0.21        7.63      9.36 o
  -3  18   8        0.23        5.23      4.23 o
  -2  18   8       74.13       93.43     22.83 o
  -1  18   8      182.04      195.25     15.38 o
   0  18   8        6.73        8.46      6.52 o
   1  18   8        1.15        0.73      2.82 o
   2  18   8        2.68       -1.85      2.70 o
   3  18   8        4.56        1.94      3.27 o
  -3  19   8        1.20       17.73     14.27 o
  -2  19   8        0.23       11.66     10.00 o
  -1  19   8      453.24      465.57     32.75 o
   0  19   8        0.31        6.65      5.49 o
   1  19   8        0.96        2.99      2.75 o
   2  19   8        3.65        2.15      4.67 o
   3  19   8       13.55       13.62      7.39 o
  -3  20   8        0.15       15.05     12.66 o
  -2  20   8        9.82       28.25     15.09 o
  -1  20   8        0.73        0.05      7.60 o
   0  20   8       95.86      126.40     17.53 o
   1  20   8        0.03        5.80      4.09 o
   2  20   8       22.90       22.94      8.21 o
   3  20   8       16.93       23.08     11.97 o
  -2  21   8        0.27       -6.91      6.91 o
  -1  21   8        6.62        4.82      4.51 o
   0  21   8       90.41      116.40     17.38 o
   1  21   8        0.03       -4.29      6.01 o
   2  21   8        4.79        9.85      5.88 o
   3  21   8       20.79       31.61     15.48 o
  -2  22   8        1.00      -14.30     14.30 o
  -1  22   8       16.87       21.32      8.01 o
   0  22   8        9.06       15.47     12.49 o
   1  22   8       25.56       26.18     13.83 o
   3  22   8        3.47       -0.02      5.89 o
  -2  23   8        1.09      -14.02     14.02 o
  -1  23   8       18.82       33.25      9.40 o
   0  23   8       43.10       44.09     16.58 o
   1  23   8        0.20        8.32     10.19 o
  -2  24   8        8.81       -7.80     11.43 o
  -1  24   8        6.82       14.21     12.91 o
   0  24   8        3.08        0.72      4.53 o
  -5   0   9       12.60       10.35      5.19 o
  -3   0   9      743.33      748.26     33.87 o
  -1   0   9     1324.42     1356.51     27.33 o
   1   0   9       53.00       85.63      9.08 o
   3   0   9      142.89      205.45     18.58 o
   5   0   9       32.45       46.37     11.14 o
  -5   1   9        0.36       -5.56      5.56 o
  -4   1   9        0.71       -2.48      2.83 o
  -3   1   9      152.53      132.94      7.16 o
  -2   1   9      789.08      762.77     13.79 o
  -1   1   9     3399.56     3480.31     30.91 o
   0   1   9      392.11      389.26     10.58 o
   1   1   9      179.83      132.02      8.27 o
   2   1   9      378.76      383.45     13.64 o
   3   1   9        3.02       -1.52      3.17 o
   4   1   9        3.02        5.15      2.62 o
   5   1   9        2.87        1.13      2.56 o
  -6   2   9        0.24       -6.50      8.86 o
  -5   2   9        0.96        0.10      2.44 o
  -4   2   9        0.13        0.69      2.48 o
  -3   2   9       68.35       75.41      7.59 o
  -2   2   9      686.62      777.64     21.26 o
  -1   2   9      220.37      263.74      7.25 o
   0   2   9        0.10        1.20      1.31 o
   1   2   9     1489.22     1509.37     28.82 o
   2   2   9        7.89        8.29      1.84 o
   3   2   9       11.85       12.72      4.24 o
   4   2   9       18.52        8.39      2.93 o
   5   2   9        0.08        0.50      2.37 o
  -6   3   9        0.53       -0.93      6.26 o
  -5   3   9       14.01       16.89      8.23 o
  -4   3   9        7.51        6.93      2.53 o
  -3   3   9       18.46       19.86      3.87 o
  -2   3   9      543.63      511.18     17.29 o
  -1   3   9      995.49     1190.87     18.24 o
   0   3   9     2748.66     2559.08     39.75 o
   1   3   9        0.09        2.78      5.21 o
   2   3   9       47.63       51.09      5.26 o
   3   3   9       21.44       21.81      6.34 o
   4   3   9        8.73        4.64      3.27 o
   5   3   9        0.89       -0.66      3.43 o
  -5   4   9        1.68        4.29     10.83 o
  -4   4   9       89.03       88.33      9.33 o
  -3   4   9       46.89       45.09      5.88 o
  -2   4   9       50.49       47.46      4.37 o
  -1   4   9     1669.17     1718.26     21.97 o
   0   4   9     1410.28     1410.53     29.86 o
   1   4   9       10.88       12.15      3.80 o
   2   4   9      550.53      540.11     22.69 o
   3   4   9      218.30      184.37     14.62 o
   4   4   9       24.32       26.12      6.90 o
   5   4   9        6.22        3.91      2.06 o
  -5   5   9        0.03       15.41     34.02 o
  -4   5   9       69.31       68.37      8.24 o
  -3   5   9        7.80        5.91      2.58 o
  -2   5   9      193.04      185.73      6.71 o
  -1   5   9      321.70      438.51     11.07 o
   0   5   9       57.99       50.37      4.69 o
   1   5   9       58.74       70.85      7.45 o
   2   5   9       76.00       90.52      9.56 o
   3   5   9      172.14      161.22     11.69 o
   4   5   9        1.37        1.89      2.49 o
   5   5   9        2.42        0.22      3.00 o
  -5   6   9        1.22       24.72     26.16 o
  -4   6   9       61.51       66.87     10.20 o
  -3   6   9      146.50      133.12      9.62 o
  -2   6   9       78.01       88.59      4.72 o
  -1   6   9      496.80      535.46     12.38 o
   0   6   9     1953.15     1960.72     33.90 o
   1   6   9     1140.45     1169.03     30.33 o
   2   6   9       60.88       64.93      7.08 o
   3   6   9        1.46        7.65      3.42 o
   4   6   9        0.93        0.78      1.92 o
   5   6   9        3.65        7.12      3.87 o
  -5   7   9        0.52       11.09     25.84 o
  -4   7   9       16.14       17.77      6.60 o
  -3   7   9       41.12       40.68      5.26 o
  -2   7   9        3.62        2.18      0.87 o
  -1   7   9      498.91      538.27     12.47 o
   0   7   9     1359.54     1484.69     26.30 o
   1   7   9      207.95      204.84     10.05 o
   2   7   9       12.94        6.41      4.77 o
   3   7   9        1.00        0.48      1.95 o
   4   7   9       42.06       41.75      6.78 o
   5   7   9        1.66        5.80      4.02 o
  -5   8   9        0.47       20.79     25.72 o
  -4   8   9        6.53        2.22      6.36 o
  -3   8   9      603.37      655.45     20.56 o
  -2   8   9        3.01        3.59      0.92 o
  -1   8   9      972.87     1133.30     19.68 o
   0   8   9        6.57        6.97      3.59 o
   1   8   9      409.98      407.84     18.80 o
   2   8   9      747.20      718.68     23.57 o
   3   8   9       59.87       56.30      7.18 o
   4   8   9        0.16        2.37      1.80 o
   5   8   9        0.10        2.41      4.01 o
  -5   9   9        5.38        7.23      7.04 o
  -4   9   9       23.07        9.45      4.79 o
  -3   9   9      272.54      291.38     19.57 o
  -2   9   9       37.14       36.41      3.14 o
  -1   9   9       29.69       34.61      3.68 o
   0   9   9      149.68      150.08      9.42 o
   1   9   9      100.08      104.79      9.77 o
   2   9   9      320.58      276.59     14.84 o
   3   9   9       81.28       55.93      6.99 o
   4   9   9        3.94        3.98      2.21 o
   5   9   9        0.35        0.43      3.87 o
  -5  10   9        0.19       -3.91      6.32 o
  -4  10   9       39.84       45.56     10.25 o
  -3  10   9       96.71      105.74     11.73 o
  -2  10   9       65.85       66.90      5.50 o
  -1  10   9      477.60      473.48     12.45 o
   0  10   9      321.62      336.75     13.84 o
   1  10   9      546.36      563.40     23.01 o
   2  10   9      216.59      236.63     15.76 o
   3  10   9        3.18       -2.25      2.27 o
   4  10   9        1.65        3.24      3.38 o
   5  10   9        0.97        0.08      5.54 o
  -5  11   9        0.03       -2.51      5.65 o
  -4  11   9       18.39       12.77      5.27 o
  -3  11   9        1.73       -3.70      4.20 o
  -2  11   9        2.91        3.69      1.79 o
  -1  11   9       14.65       10.04      2.02 o
   0  11   9        9.27        8.75      2.83 o
   1  11   9       23.82       22.38      5.07 o
   2  11   9        9.91       13.08      2.08 o
   3  11   9        8.37        9.24      4.73 o
   4  11   9        0.51        2.97      4.15 o
   5  11   9        3.73        6.41      9.57 o
  -5  12   9        0.01       -4.51      8.18 o
  -4  12   9        1.92        3.05      6.91 o
  -3  12   9       27.54       34.16      8.84 o
  -2  12   9        2.14        0.84      1.21 o
  -1  12   9       50.13       53.26      5.67 o
   0  12   9        4.11        5.78      2.20 o
   1  12   9      362.74      374.17     13.27 o
   2  12   9       67.63       73.74      9.25 o
   3  12   9       30.43       19.82      4.57 o
   4  12   9        1.90        9.39      4.87 o
   5  12   9        5.19        9.33      9.90 o
  -4  13   9       10.35       16.57      6.65 o
  -3  13   9       28.85       15.32      7.13 o
  -2  13   9        6.18        7.40      3.24 o
  -1  13   9      112.81      114.19      8.65 o
   0  13   9      136.01      148.44      8.00 o
   1  13   9      239.68      245.45     16.51 o
   2  13   9      136.73      145.16     13.20 o
   3  13   9       49.60       47.58     11.28 o
   4  13   9        0.11       -1.04      2.49 o
  -4  14   9       18.58       26.84      8.47 o
  -3  14   9        7.37       12.54      5.70 o
  -2  14   9        6.04        9.47      8.16 o
  -1  14   9      276.70      289.03     18.91 o
   0  14   9       22.60       15.60      4.89 o
   1  14   9      448.85      453.64     22.66 o
   2  14   9        5.51       10.25      3.34 o
   3  14   9        4.43        4.56      7.30 o
   4  14   9        0.67       -0.02      6.77 o
  -4  15   9        2.29        1.39      2.68 o
  -3  15   9        0.89        2.18      3.11 o
  -2  15   9      315.64      358.12     25.76 o
  -1  15   9        9.51        9.98     16.26 o
   0  15   9       11.78        8.00      3.73 o
   1  15   9        2.24        5.88      2.86 o
   2  15   9        0.01        2.07      3.23 o
   3  15   9        1.70        2.56      4.42 o
   4  15   9       24.22       31.88      8.43 o
  -4  16   9       18.94       29.47     14.09 o
  -3  16   9        1.67        8.67      6.15 o
  -2  16   9        8.64        5.42      4.53 o
  -1  16   9       74.77       73.91     16.18 o
   0  16   9       30.66       30.31      5.67 o
   1  16   9       73.83       74.44     13.32 o
   2  16   9        5.26        1.49      3.64 o
   3  16   9        0.05       -2.67      8.49 o
   4  16   9        0.51        0.51      3.52 o
  -3  17   9       12.74       26.56     14.43 o
  -2  17   9        4.68        3.78      4.13 o
  -1  17   9        9.75        6.66     10.25 o
   0  17   9       25.67       24.84      7.78 o
   1  17   9      406.62      435.18     23.27 o
   2  17   9       21.40       20.91      8.56 o
   3  17   9        0.96       -4.32      4.32 o
   4  17   9        4.20        5.63      4.43 o
  -3  18   9        8.32       24.00     14.26 o
  -2  18   9        0.32       14.12     11.38 o
  -1  18   9       62.12       86.20     12.96 o
   0  18   9       55.97       60.77     11.64 o
   1  18   9      106.94      105.00      9.90 o
   2  18   9       25.12       21.56      5.87 o
   3  18   9        9.81        7.79      4.82 o
  -3  19   9        9.20       32.47     16.24 o
  -2  19   9       13.71        5.93      3.19 o
  -1  19   9        7.23       14.40      8.32 o
   0  19   9        5.05        8.45     11.35 o
   1  19   9        2.56        1.31      1.59 o
   2  19   9        9.70        8.05      3.62 o
   3  19   9        2.86        1.75      4.32 o
  -3  20   9        1.56        9.71     11.85 o
  -2  20   9        2.17      -10.49     14.18 o
  -1  20   9       20.95       16.48     10.50 o
   0  20   9      121.99      145.65     19.12 o
   1  20   9       11.22       10.96      7.50 o
   2  20   9        9.56       13.91      7.55 o
   3  20   9        0.00       -2.92      8.58 o
  -2  21   9        2.60      -11.26     13.34 o
  -1  21   9        8.01       -1.87      4.27 o
   0  21   9        1.59       12.84      8.07 o
   1  21   9        5.88       13.15     13.35 o
   2  21   9        8.42       26.23     14.62 o
   3  21   9       23.98       35.90     16.78 o
  -2  22   9        0.00      -17.26     17.26 o
  -1  22   9       17.15       16.30     10.57 o
   0  22   9       72.20       89.47     23.57 o
   1  22   9        0.02       13.90     12.42 o
   3  22   9        0.01       11.37     10.08 o
  -2  23   9        0.01      -13.57     13.57 o
  -1  23   9        0.06       -0.47      3.66 o
   0  23   9       21.53       49.52     20.20 o
   1  23   9        6.26       20.42     16.04 o
   0  24   9        5.26       20.65     15.38 o
  -4   0  10       15.46       10.94      7.76 o
  -2   0  10       49.82       46.44      4.89 o
   0   0  10      371.29      551.64     23.65 o
   2   0  10      251.36      222.21     18.09 o
   4   0  10       38.59       38.50      9.76 o
  -5   1  10        0.28       -2.25      3.04 o
  -4   1  10        4.14        3.41      2.44 o
  -3   1  10      126.91      125.92     10.23 o
  -2   1  10       32.62       28.73      2.56 o
  -1   1  10        1.25        5.34      1.93 o
   0   1  10        0.67        1.57      1.16 o
   1   1  10     1098.49     1127.77     26.05 o
   2   1  10      124.68      146.22     10.27 o
   3   1  10        0.21       -0.62      3.33 o
   4   1  10        2.01        1.72      2.49 o
   5   1  10        0.01        0.69      3.12 o
  -5   2  10       16.89       88.29     81.11 o
  -4   2  10        1.43        2.11      1.79 o
  -3   2  10       53.91       54.99      6.87 o
  -2   2  10      335.24      354.95     12.34 o
  -1   2  10      373.53      373.78      9.76 o
   0   2  10      695.22      746.37     24.37 o
   1   2  10     1396.72     1395.81     29.25 o
   2   2  10      118.02      150.36     10.66 o
   3   2  10        3.61       -0.68      3.99 o
   4   2  10        0.49        0.92      3.11 o
   5   2  10        0.97       -1.99      2.48 o
  -6   3  10        0.01        4.13      3.52 o
  -5   3  10        0.41       28.93     65.12 o
  -4   3  10        2.61        2.19      2.27 o
  -3   3  10        0.44       -1.13      2.80 o
  -2   3  10      683.87      749.80     21.58 o
  -1   3  10        8.30       22.16      3.28 o
   0   3  10      133.59      179.02     11.28 o
   1   3  10      107.51       93.92      8.96 o
   2   3  10     1098.42     1103.64     28.71 o
   3   3  10        1.02        0.94      3.40 o
   4   3  10        7.58        6.89      4.69 o
   5   3  10       12.23       13.62      4.35 o
  -5   4  10        3.80        8.26      3.77 o
  -4   4  10       24.00       26.35      5.27 o
  -3   4  10       33.99       29.26      3.87 o
  -2   4  10      184.42      171.99     10.40 o
  -1   4  10      195.24      223.92      8.38 o
   0   4  10     1249.42     1347.76     30.68 o
   1   4  10      958.91      983.04     28.55 o
   2   4  10        1.44       -0.53      2.48 o
   3   4  10       69.89       85.82     10.68 o
   4   4  10        4.22        4.79      2.99 o
   5   4  10        2.74        2.22      4.23 o
  -5   5  10        8.71        3.14      6.35 o
  -4   5  10       37.21       36.03      5.60 o
  -3   5  10       14.95       14.35      3.75 o
  -2   5  10      185.98      177.44      7.14 o
  -1   5  10       68.80       48.85      4.01 o
   0   5  10      789.14      868.22     24.86 o
   1   5  10        1.12        1.33      2.35 o
   2   5  10       18.87       27.74      6.02 o
   3   5  10      392.16      418.83     23.02 o
   4   5  10        2.79        2.90      2.90 o
   5   5  10        1.65        3.10      4.30 o
  -5   6  10        0.10       -5.75      5.75 o
  -4   6  10        4.07        5.15      3.49 o
  -3   6  10        0.38       -1.05      1.66 o
  -2   6  10       52.66       58.56      4.24 o
  -1   6  10      219.33      241.24      9.36 o
   0   6  10       42.52       30.65      4.73 o
   1   6  10      400.31      397.77     18.44 o
   2   6  10        1.36        1.91      4.51 o
   3   6  10       26.06       25.42      6.08 o
   4   6  10       19.49       13.45      6.27 o
   5   6  10        0.02        5.60      3.85 o
  -5   7  10        6.37        4.56      2.59 o
  -4   7  10       92.47       98.71     13.47 o
  -3   7  10       44.80       39.42      5.35 o
  -2   7  10       72.73       68.01      4.50 o
  -1   7  10      265.37      295.89     10.49 o
   0   7  10      781.80      799.56     20.48 o
   1   7  10        0.02       -0.38      2.46 o
   2   7  10      402.15      423.61     18.26 o
   3   7  10      226.11      222.60     14.39 o
   4   7  10        8.43        6.94      3.02 o
   5   7  10        0.01       -1.91      6.80 o
  -5   8  10        1.15        2.19      4.01 o
  -4   8  10       18.31       13.07      4.87 o
  -3   8  10      143.79      136.92      9.75 o
  -2   8  10      186.30      197.25      8.65 o
  -1   8  10       54.34       78.02      5.25 o
   0   8  10       41.65       32.30      5.75 o
   1   8  10       91.69       89.39      8.93 o
   2   8  10       60.11       54.05      6.90 o
   3   8  10       84.26       77.19      8.59 o
   4   8  10       19.45       18.17      4.45 o
   5   8  10        0.86        4.42      6.78 o
  -5   9  10        3.10       -0.62      2.71 o
  -4   9  10        0.29       -2.57      2.57 o
  -3   9  10       39.61       42.25      6.88 o
  -2   9  10       15.05       28.49      3.74 o
  -1   9  10       30.04       47.39      5.53 o
   0   9  10      144.74      149.16      9.83 o
   1   9  10        0.16        1.96      1.77 o
   2   9  10      111.16      111.17      9.62 o
   3   9  10        5.28        3.26      3.12 o
   4   9  10        3.20        0.66      2.69 o
   5   9  10        4.57        6.08      8.41 o
  -5  10  10        0.03       -6.55      6.55 o
  -4  10  10        1.64        6.94      4.88 o
  -3  10  10       31.51       35.00      6.24 o
  -2  10  10        1.08        3.21      2.68 o
  -1  10  10       66.25       80.47      5.93 o
   0  10  10        4.13        4.28      4.13 o
   1  10  10      740.66      732.87     27.03 o
   2  10  10        0.19       -0.44      3.94 o
   3  10  10        0.50        3.13      2.85 o
   4  10  10        1.50        1.33      2.90 o
   5  10  10        2.17       -6.62      8.33 o
  -5  11  10       12.59       19.40     10.08 o
  -4  11  10       12.80        8.03      6.85 o
  -3  11  10       23.12       13.39      3.08 o
  -2  11  10        3.18        8.65      3.03 o
  -1  11  10       29.29       29.55      3.92 o
   0  11  10      320.01      326.87     14.45 o
   1  11  10       40.06       37.71      6.26 o
   2  11  10      156.64      145.38     11.66 o
   3  11  10        0.61       -0.65      4.15 o
   4  11  10        0.01        0.10      4.65 o
   5  11  10        1.59        8.32      8.35 o
  -5  12  10        0.92       -5.90      6.94 o
  -4  12  10        5.40        2.99      4.78 o
  -3  12  10        0.39       -1.40      6.77 o
  -2  12  10       17.36       23.88      5.21 o
  -1  12  10       58.31       58.58      6.07 o
   0  12  10       45.67       35.73      4.33 o
   1  12  10      236.15      245.21     16.31 o
   2  12  10      644.77      715.04     29.32 o
   3  12  10       69.34       75.98      9.14 o
   4  12  10        0.04        2.63      2.57 o
  -5  13  10        0.55       -7.03      9.49 o
  -4  13  10        0.23       -3.77      3.77 o
  -3  13  10       27.17       31.31      7.31 o
  -2  13  10       62.13       70.37      8.68 o
  -1  13  10      181.92      196.19     13.37 o
   0  13  10       52.30       62.24      6.10 o
   1  13  10       65.79       57.80      8.14 o
   2  13  10      144.09      166.98     14.98 o
   3  13  10        1.81       -2.12      3.10 o
   4  13  10        9.88        8.03      4.41 o
  -4  14  10        8.63       10.80      5.85 o
  -3  14  10       14.44        7.06      7.17 o
  -2  14  10        1.08        9.61      5.21 o
  -1  14  10       36.28       35.67      6.15 o
   0  14  10       48.88       44.57      7.69 o
   1  14  10      232.99      237.09     16.64 o
   2  14  10      565.59      559.57     26.87 o
   3  14  10       18.80       15.87      4.78 o
   4  14  10        0.55       -1.90      4.33 o
  -4  15  10        0.30       -4.63      4.63 o
  -3  15  10        4.68        5.70      2.76 o
  -2  15  10        0.05        7.26      5.15 o
  -1  15  10       63.56       71.86     17.08 o
   0  15  10      277.27      239.50     31.79 o
   1  15  10       44.00       49.03      9.42 o
   2  15  10        6.04        6.01      5.44 o
   3  15  10       29.00       38.67      8.60 o
   4  15  10        1.21        2.02      2.76 o
  -3  16  10        2.05        8.95      5.84 o
  -2  16  10       34.15       31.16      7.91 o
  -1  16  10        3.06        2.77     11.21 o
   0  16  10       52.73       46.13     10.10 o
   1  16  10      161.93      157.33     25.72 o
   2  16  10       29.92       29.99     12.54 o
   3  16  10        4.65       10.99      6.41 o
   4  16  10        8.12       17.45     11.01 o
  -3  17  10        0.00       20.39     14.37 o
  -2  17  10       14.74        1.94     12.48 o
  -1  17  10        6.85        6.88      5.51 o
   0  17  10      201.15      186.37     31.57 o
   1  17  10       13.10       12.47      4.42 o
   2  17  10       12.40       18.72      7.31 o
   3  17  10        0.98        0.60      3.07 o
   4  17  10        4.49        8.35      9.29 o
  -3  18  10        0.30        8.84     11.48 o
  -2  18  10        1.58      -15.71     15.71 o
  -1  18  10      109.00      128.66     15.72 o
   0  18  10      119.91      144.97     17.91 o
   1  18  10        6.17        5.41      2.84 o
   2  18  10       12.62        9.25      4.94 o
   3  18  10        4.75        4.08      5.88 o
  -3  19  10        0.36       16.84     12.19 o
  -2  19  10        0.16      -10.41     13.13 o
  -1  19  10       92.35       90.51     21.52 o
   0  19  10        5.41        5.62      9.61 o
   1  19  10        0.41        4.47      3.67 o
   2  19  10        0.99       -1.11      2.28 o
   3  19  10        2.79        3.68      5.10 o
  -2  20  10       10.20        2.95      9.65 o
  -1  20  10        0.42       -0.18      3.49 o
   0  20  10       10.80       14.31      7.45 o
   1  20  10        4.02       15.21     10.10 o
   2  20  10       26.03       25.63      5.48 o
   3  20  10        1.94       -2.43      7.99 o
  -2  21  10        0.23       -6.94     11.08 o
  -1  21  10        0.41        7.44     10.85 o
   0  21  10       45.24       69.18     14.26 o
   1  21  10       13.52       15.79     10.36 o
   2  21  10        6.21       13.62     12.47 o
   3  21  10        0.39      -11.73     11.73 o
  -2  22  10        2.49       -8.86      9.31 o
  -1  22  10        0.21        7.56      6.34 o
   0  22  10       20.44       48.67     19.84 o
   1  22  10       53.64       84.47     25.07 o
  -2  23  10        2.10       -0.28      7.11 o
  -1  23  10        1.84       -1.56      4.15 o
   0  23  10       37.90       73.64     23.33 o
  -5   0  11        2.13       60.10     90.59 o
  -3   0  11      283.76      313.54     23.24 o
  -1   0  11      187.72      195.18     11.90 o
   1   0  11     1243.28     1246.61     40.22 o
   3   0  11      193.75      219.59     20.40 o
   5   0  11       28.89       30.88      9.95 o
  -5   1  11       15.92       27.73      7.04 o
  -4   1  11      161.32      151.24     14.98 o
  -3   1  11      150.43      161.02     11.31 o
  -2   1  11      284.05      310.35      9.96 o
  -1   1  11       47.19       55.47      5.07 o
   0   1  11      279.03      231.22     11.21 o
   1   1  11      186.56      142.84      9.70 o
   2   1  11       76.35       82.14      7.91 o
   3   1  11       25.83       14.53      2.54 o
   4   1  11      214.66      238.04     16.81 o
   5   1  11        4.93        4.06      3.03 o
  -5   2  11        2.15        7.34      3.61 o
  -4   2  11       41.31       43.38      7.01 o
  -3   2  11       40.18       20.99      6.33 o
  -2   2  11      147.61      149.10      8.25 o
  -1   2  11      258.41      337.16     10.71 o
   0   2  11        4.18       20.65      4.62 o
   1   2  11     1223.14     1180.87     27.83 o
   2   2  11      405.33      474.15     19.40 o
   3   2  11       23.37       30.32      5.43 o
   4   2  11       31.91       42.82      7.29 o
   5   2  11        3.79        6.16      2.82 o
  -5   3  11        0.08        4.19      8.64 o
  -4   3  11       20.77       23.26      4.94 o
  -3   3  11       12.19        9.82      4.04 o
  -2   3  11       49.26       57.96      6.10 o
  -1   3  11      402.91      470.63     14.18 o
   0   3  11        7.56        6.74      2.50 o
   1   3  11       33.96       41.68      6.23 o
   2   3  11       84.99      102.57      9.42 o
   3   3  11       43.98       42.61      6.18 o
   4   3  11        2.20        3.75      5.76 o
   5   3  11        4.64       11.50      5.20 o
  -5   4  11        0.01        2.02      4.50 o
  -4   4  11        0.05        0.24      2.33 o
  -3   4  11        0.10       -1.44      2.36 o
  -2   4  11       19.02       20.23      5.49 o
  -1   4  11      857.63      830.74     18.88 o
   0   4  11       10.67       16.79      3.47 o
   1   4  11      348.09      373.79     18.34 o
   2   4  11      297.52      360.80     20.21 o
   3   4  11       24.67       39.46      7.57 o
   4   4  11        1.88        0.74      4.00 o
   5   4  11        3.53        3.06      3.98 o
  -5   5  11        2.19        6.23      4.44 o
  -4   5  11       23.82       24.81      6.54 o
  -3   5  11       49.28       47.23      5.86 o
  -2   5  11      202.34      205.81     11.38 o
  -1   5  11       20.99       21.90      6.31 o
   0   5  11      163.68      169.73     11.33 o
   1   5  11      734.51      654.66     24.35 o
   2   5  11      314.79      305.80     17.99 o
   3   5  11      225.58      254.93     20.96 o
   4   5  11       44.58       44.42      8.33 o
   5   5  11        0.18       -2.39      2.65 o
  -5   6  11        1.70        6.14      3.48 o
  -4   6  11        0.34       -1.90      1.90 o
  -3   6  11      185.62      172.81     11.74 o
  -2   6  11      237.69      205.73      8.97 o
  -1   6  11       56.88       50.51      5.25 o
   0   6  11      698.51      675.24     23.10 o
   1   6  11       22.55       23.59      5.02 o
   2   6  11       20.95       13.19      3.66 o
   3   6  11       66.22       60.48     10.19 o
   4   6  11       28.59       25.96      7.09 o
   5   6  11        0.00        2.33      3.41 o
  -5   7  11       11.89       18.63      7.27 o
  -4   7  11        5.78        6.83      3.84 o
  -3   7  11       36.12       33.00      4.99 o
  -2   7  11      239.21      262.99      9.30 o
  -1   7  11     1030.26     1029.92     20.51 o
   0   7  11        1.45        2.78      1.97 o
   1   7  11      111.68      133.42      9.70 o
   2   7  11       56.27       53.02      7.54 o
   3   7  11        1.12        8.75      4.78 o
   4   7  11        3.61        2.07      2.78 o
   5   7  11        0.68       -9.23     12.64 o
  -5   8  11        2.60        0.59      5.12 o
  -4   8  11        9.41       14.63      5.19 o
  -3   8  11      185.12      196.40     16.15 o
  -2   8  11        2.69       10.28      3.65 o
  -1   8  11      740.15      765.78     17.79 o
   0   8  11        0.12        5.10      3.11 o
   1   8  11       55.37       45.11      6.13 o
   2   8  11      274.27      247.29     16.98 o
   3   8  11      193.34      208.44     17.64 o
   4   8  11        4.79        7.23      4.74 o
   5   8  11        0.96       -9.51     11.14 o
  -5   9  11        0.40       -2.63      7.40 o
  -4   9  11        0.04       -1.06      2.46 o
  -3   9  11       67.99       72.87      9.37 o
  -2   9  11      107.57      115.30      7.24 o
  -1   9  11       32.10       24.52      2.86 o
   0   9  11        2.33        2.48      2.37 o
   1   9  11      217.02      195.88     14.02 o
   2   9  11        5.09        7.39      3.49 o
   3   9  11      261.54      277.69     17.35 o
   4   9  11        4.82       10.86      4.96 o
   5   9  11        2.31       16.39     12.00 o
  -5  10  11        1.19       -2.14      6.48 o
  -4  10  11       33.77       56.10     11.90 o
  -3  10  11        9.53        7.58      5.21 o
  -2  10  11      374.85      373.21     12.99 o
  -1  10  11       16.05       15.09      2.65 o
   0  10  11      139.63      149.68     10.43 o
   1  10  11      192.19      203.22     14.71 o
   2  10  11       11.47        8.28      2.17 o
   3  10  11      170.73      175.21     13.90 o
   4  10  11        0.57       -0.55      3.52 o
   5  10  11        0.76       12.28     12.46 o
  -5  11  11        3.15       -0.50      5.66 o
  -4  11  11        1.41        1.40      3.84 o
  -3  11  11       19.48       15.52      4.72 o
  -2  11  11        7.08        6.83      4.08 o
  -1  11  11      194.53      191.14     14.38 o
   0  11  11      106.43      101.98      8.62 o
   1  11  11      309.78      313.47     18.62 o
   2  11  11       35.63       37.93      5.79 o
   3  11  11       36.91       44.45      7.27 o
   4  11  11       18.33       20.94      4.95 o
  -5  12  11        2.68        3.24      3.07 o
  -4  12  11       30.16       42.45     11.16 o
  -3  12  11        8.62        3.84      1.99 o
  -2  12  11        3.71        2.20      5.99 o
  -1  12  11      276.54      292.63     14.97 o
   0  12  11       66.99       49.91     12.47 o
   1  12  11        1.23       -2.63      3.45 o
   2  12  11       10.51       21.36      5.50 o
   3  12  11       76.49       80.26      9.68 o
   4  12  11        0.30        2.73      3.75 o
  -5  13  11        1.71       -7.08      7.08 o
  -4  13  11        3.19       11.45      6.24 o
  -3  13  11       70.71       81.13     18.78 o
  -2  13  11       85.56       77.32      9.36 o
  -1  13  11        0.01        2.32      2.03 o
   0  13  11       12.13        8.71      0.98 o
   1  13  11        2.26        1.03      4.21 o
   2  13  11        3.22        8.46      4.41 o
   3  13  11        0.70       -2.73      4.23 o
   4  13  11        7.42        3.14      3.10 o
  -4  14  11        5.89        5.93      5.61 o
  -3  14  11       48.23       44.42      9.70 o
  -2  14  11       49.08       34.51     17.59 o
  -1  14  11        3.23        2.00      1.39 o
   0  14  11       44.56       47.03     11.74 o
   1  14  11       21.28       12.72      4.34 o
   2  14  11        3.41        9.29      4.75 o
   3  14  11        8.05        1.71      3.44 o
   4  14  11        0.00        3.47      4.15 o
  -4  15  11        7.47       15.05     12.71 o
  -3  15  11        2.32        3.01      4.71 o
  -2  15  11       22.05       11.89     15.62 o
  -1  15  11       42.99       56.82     10.81 o
   0  15  11       16.41       16.91      8.58 o
   1  15  11       66.53       57.64     10.57 o
   2  15  11       18.07       30.52      7.38 o
   3  15  11        9.12       12.64      4.03 o
   4  15  11        1.13       -3.68      6.48 o
  -3  16  11        4.60        3.97      6.76 o
  -2  16  11        8.72        6.35      8.90 o
  -1  16  11        2.68        8.24     10.53 o
   0  16  11        2.76        3.61      4.34 o
   1  16  11        0.96        0.94      2.56 o
   2  16  11       10.67        7.61      7.42 o
   3  16  11        0.02        3.16      3.01 o
   4  16  11        0.26       11.39      9.52 o
  -3  17  11       60.56      115.29     27.20 o
  -2  17  11        0.63       -2.15      5.12 o
  -1  17  11       18.92       32.45      8.78 o
   0  17  11        5.58        9.81      9.09 o
   1  17  11       29.24       20.31      5.14 o
   2  17  11       17.16       10.99      4.76 o
   3  17  11        0.74        0.32      3.70 o
  -3  18  11       17.83       59.29     22.26 o
  -2  18  11        8.85        2.84      8.69 o
  -1  18  11        0.02        4.86      5.48 o
   0  18  11        0.26        5.21      8.29 o
   1  18  11        9.44        3.65      4.07 o
   2  18  11        1.22        6.22      6.35 o
   3  18  11       27.22       33.79     10.78 o
  -3  19  11       10.05       40.19     18.43 o
  -2  19  11        1.31      -14.32     14.32 o
  -1  19  11        6.43        2.25      6.83 o
   0  19  11       22.56       33.31      9.61 o
   1  19  11        1.27        2.46      2.31 o
   2  19  11       29.13       37.95      8.11 o
   3  19  11        0.57        0.25      5.38 o
  -2  20  11        0.04      -10.37     11.77 o
  -1  20  11        0.01       -0.83      5.62 o
   0  20  11        0.36        3.97     10.83 o
   1  20  11        6.96        6.04      8.62 o
   2  20  11        3.81        2.75      3.65 o
   3  20  11        7.74        2.36      7.28 o
  -2  21  11        0.51       -0.79     10.45 o
  -1  21  11        0.38        8.17     12.57 o
   0  21  11        6.68        8.92      4.72 o
   1  21  11        7.82       14.29     10.57 o
   3  21  11        3.31       -3.54      8.41 o
  -2  22  11        4.46       -8.74      8.74 o
  -1  22  11        1.56       10.46     12.12 o
   0  22  11        0.01        6.07      7.92 o
   1  22  11        1.51       11.05     15.50 o
  -1  23  11        1.07       15.56     14.03 o
  -4   0  12       42.68       43.46     10.04 o
  -2   0  12       93.89       57.77      6.62 o
   0   0  12        7.30       16.91      4.40 o
   2   0  12       12.36       13.94     12.11 o
   4   0  12       53.58       83.68     14.99 o
  -5   1  12        2.95       13.65      5.03 o
  -4   1  12        1.42        2.27      3.60 o
  -3   1  12        0.32       -4.57      4.95 o
  -2   1  12       69.09       64.26      4.81 o
  -1   1  12      151.99      118.62      9.02 o
   0   1  12      438.04      437.33     18.96 o
   1   1  12      120.72      114.49      8.86 o
   2   1  12      172.34      164.85     11.88 o
   3   1  12       24.38       29.56      5.10 o
   4   1  12        1.10        9.98      4.71 o
   5   1  12        3.57        6.07      3.16 o
  -5   2  12        1.41        3.65      4.01 o
  -4   2  12        4.13        3.72      4.28 o
  -3   2  12      196.32      193.48     14.05 o
  -2   2  12      201.07      235.69     10.32 o
  -1   2  12       14.21       11.32      3.40 o
   0   2  12      236.20      177.00     11.95 o
   1   2  12      120.19       88.09      7.66 o
   2   2  12       77.30       88.90     10.23 o
   3   2  12      148.83      168.82     12.97 o
   4   2  12        8.51        7.60      3.19 o
   5   2  12        4.68        5.99      4.35 o
  -5   3  12        5.64        4.65      7.07 o
  -4   3  12        0.46       -0.73      2.27 o
  -3   3  12        3.96        2.71      3.69 o
  -2   3  12       26.52       27.78      6.21 o
  -1   3  12      202.02      193.40      9.60 o
   0   3  12       28.20       31.43      5.03 o
   1   3  12      168.54      172.14     14.46 o
   2   3  12        6.18        4.39      2.05 o
   3   3  12       27.43       39.82      6.75 o
   4   3  12       25.47       24.21      6.38 o
   5   3  12        5.52       13.43      5.32 o
  -5   4  12        0.61        3.92      4.63 o
  -4   4  12        2.22        1.44      2.26 o
  -3   4  12      135.97      118.01     10.11 o
  -2   4  12      372.76      379.97     18.74 o
  -1   4  12      230.76      246.55     11.06 o
   0   4  12        0.01        0.41      3.36 o
   1   4  12      130.22      151.44     13.35 o
   2   4  12       12.97        9.14      3.91 o
   3   4  12      108.94      137.33     14.40 o
   4   4  12       72.11       87.24     12.25 o
   5   4  12       18.64       30.96      8.11 o
  -5   5  12        0.45       -0.82      4.82 o
  -4   5  12       55.65       59.06      9.76 o
  -3   5  12      126.25      123.26     10.29 o
  -2   5  12        3.40        2.21      3.77 o
  -1   5  12       96.66      120.78      8.56 o
   0   5  12      834.00      943.52     28.63 o
   1   5  12       73.89       89.10      9.92 o
   2   5  12      157.88      126.72     11.54 o
   3   5  12      392.68      446.94     24.90 o
   4   5  12        0.05        1.85      5.40 o
   5   5  12        4.54        7.04      3.77 o
  -5   6  12        0.36        3.77      4.84 o
  -4   6  12        7.55        4.05      1.56 o
  -3   6  12        4.88        1.49      3.75 o
  -2   6  12       39.40       29.28      3.58 o
  -1   6  12      107.14       98.89      7.70 o
   0   6  12        1.76        1.56      2.94 o
   1   6  12      110.44      105.71     10.44 o
   2   6  12       10.47        3.41      3.04 o
   3   6  12      449.29      520.00     27.18 o
   4   6  12       75.21       91.08     12.80 o
   5   6  12        1.27       -2.77      2.77 o
  -5   7  12       13.98       14.12      7.14 o
  -4   7  12        8.28       12.38      4.74 o
  -3   7  12       30.83       21.49      3.83 o
  -2   7  12      296.60      305.02     16.29 o
  -1   7  12        0.50        3.23      1.97 o
   0   7  12      169.97      150.79     11.61 o
   1   7  12       30.69       13.87      3.90 o
   2   7  12       76.70       71.51      8.68 o
   3   7  12       15.93       34.14      8.08 o
   4   7  12        0.62        3.37      6.70 o
   5   7  12        2.35        8.15      6.54 o
  -5   8  12        0.28       -0.33      4.09 o
  -4   8  12        1.82        8.82      4.74 o
  -3   8  12        3.11        5.32      5.10 o
  -2   8  12      130.57      130.45      8.82 o
  -1   8  12       47.63       33.62      4.56 o
   0   8  12        2.27        3.37      3.45 o
   1   8  12       13.20        7.51      3.48 o
   2   8  12      215.89      202.78     15.82 o
   3   8  12      202.86      236.38     18.58 o
   4   8  12        6.83       14.19      6.13 o
   5   8  12        7.79       -0.16      6.26 o
  -5   9  12        7.20        8.68      5.57 o
  -4   9  12        2.61        9.44      4.60 o
  -3   9  12      368.51      410.80     24.13 o
  -2   9  12       57.28       64.43      5.69 o
  -1   9  12        1.92        1.15      2.02 o
   0   9  12       16.22       21.47      3.81 o
   1   9  12       39.18       34.10      5.61 o
   2   9  12       17.89       28.57      5.48 o
   3   9  12        4.66        9.78      4.62 o
   4   9  12        0.00        2.84      2.70 o
   5   9  12       10.20        3.07      3.18 o
  -5  10  12        4.26        1.28      6.83 o
  -4  10  12        0.34        5.66      4.69 o
  -3  10  12        9.02        5.88      3.10 o
  -2  10  12      457.04      451.13     17.87 o
  -1  10  12       44.74       28.45      3.85 o
   0  10  12       90.91       93.92      8.66 o
   1  10  12      113.42      106.13     10.67 o
   2  10  12        9.08        5.22      2.75 o
   3  10  12       12.03        8.77      3.59 o
   4  10  12       35.13       39.87     11.43 o
  -5  11  12       12.80        4.67      6.26 o
  -4  11  12       26.89       39.70     10.98 o
  -3  11  12       28.49       27.79      5.11 o
  -2  11  12      762.38      782.29     19.85 o
  -1  11  12      116.35      120.34     11.52 o
   0  11  12      112.72      107.16      8.22 o
   1  11  12       63.79       51.50      7.36 o
   2  11  12      287.69      290.12     17.30 o
   3  11  12        0.00        0.65      3.63 o
   4  11  12        9.01        8.93      6.18 o
  -5  12  12        0.02       -2.50      6.47 o
  -4  12  12        0.00        3.95      3.49 o
  -3  12  12        1.05        9.28      6.35 o
  -2  12  12       42.01       51.85      6.32 o
  -1  12  12        0.08        1.12      2.55 o
   0  12  12       22.64       22.66      7.18 o
   1  12  12        1.30        0.24      2.60 o
   2  12  12      257.41      264.67     16.55 o
   3  12  12        0.00        2.34      2.57 o
   4  12  12        1.82        1.96      2.38 o
  -5  13  12        0.42       -2.86      4.83 o
  -4  13  12        6.44       17.70      7.66 o
  -3  13  12        6.30        7.41     11.15 o
  -2  13  12       10.13        8.05      4.74 o
  -1  13  12      368.78      407.41     20.20 o
   0  13  12        5.73        6.51      2.48 o
   1  13  12      140.98      129.06     14.89 o
   2  13  12        7.73        7.46      3.17 o
   3  13  12        0.93       -0.87      2.83 o
   4  13  12        0.58        5.26      3.86 o
  -4  14  12        2.57       12.40      7.18 o
  -3  14  12        8.81        6.46     10.29 o
  -2  14  12        7.44       13.08      6.55 o
  -1  14  12       28.05       32.21      7.09 o
   0  14  12        7.38       10.84      4.61 o
   1  14  12        6.75       11.09      3.91 o
   2  14  12      113.32      113.87     11.34 o
   3  14  12        0.00       -1.78      2.79 o
   4  14  12        4.68        8.51      6.03 o
  -4  15  12       35.04       46.94     15.67 o
  -3  15  12       59.54       85.21     16.28 o
  -2  15  12       94.72       89.07     17.74 o
  -1  15  12       11.91       24.64     13.18 o
   0  15  12      102.89       93.35     23.48 o
   1  15  12       21.79       30.14      5.93 o
   2  15  12      108.54      115.46     12.86 o
   3  15  12        7.00        3.38      2.73 o
   4  15  12        0.81       -0.24      6.28 o
  -3  16  12       14.39       21.04     13.98 o
  -2  16  12        0.22       -2.66     14.19 o
  -1  16  12        0.64       11.27     11.61 o
   0  16  12        4.80        4.65      4.20 o
   1  16  12        0.32       -2.41      3.42 o
   2  16  12        0.02        0.03      3.40 o
   3  16  12        4.45       -2.28      4.91 o
   4  16  12        5.94       19.62     10.81 o
  -3  17  12       13.59        9.43     10.97 o
  -2  17  12        0.18        0.11     10.70 o
  -1  17  12        1.22       -0.54     10.75 o
   0  17  12        2.08        0.03      7.54 o
   1  17  12        6.38        0.87      2.08 o
   2  17  12        3.13        0.55      4.23 o
   3  17  12        3.52        3.08      3.16 o
  -3  18  12        7.06      -14.08     14.08 o
  -2  18  12        0.61       -3.61      9.39 o
  -1  18  12       15.42       17.64      8.82 o
   0  18  12       27.85       22.20     11.32 o
   1  18  12        1.13       -0.58      2.89 o
   2  18  12       17.72       16.31      7.19 o
   3  18  12        4.29        6.40      4.86 o
  -2  19  12        0.38      -10.48     10.48 o
  -1  19  12       28.72       30.36     12.43 o
   0  19  12        0.36        5.54     12.42 o
   1  19  12        6.14        0.05      4.77 o
   2  19  12        6.89       10.78      5.90 o
   3  19  12        0.42        0.77      9.81 o
  -2  20  12        4.44        7.35      9.53 o
  -1  20  12        0.73       16.54     11.13 o
   0  20  12       13.28       16.71     11.79 o
   1  20  12        0.00       14.58     11.51 o
   2  20  12        2.86        7.09      5.89 o
   3  20  12        1.20       -0.51      3.54 o
  -2  21  12        4.85       -4.29      4.29 o
  -1  21  12        7.37       11.56     13.96 o
   0  21  12        0.14       16.96     12.07 o
   1  21  12       13.34       18.08     12.00 o
  -1  22  12        8.49       12.96     10.32 o
   0  22  12        4.18        1.13     11.68 o
  -1  23  12        0.00       11.52     13.09 o
  -1  24  12        2.85       22.83     17.75 o
  -5   0  13        3.80       13.89      6.45 o
  -3   0  13      233.02      224.30     20.06 o
  -1   0  13       48.65       43.87      8.59 o
   1   0  13        1.92        0.40      2.59 o
   3   0  13       21.72       14.80      3.66 o
   5   0  13       11.67       11.46      7.96 o
  -5   1  13       10.70       19.31      6.28 o
  -4   1  13        4.56        0.13      2.41 o
  -3   1  13       33.52       23.77      3.28 o
  -2   1  13      196.02      207.35     10.37 o
  -1   1  13     1280.57     1260.03     29.24 o
   0   1  13      771.11      754.88     25.91 o
   1   1  13        1.13        0.97      2.35 o
   2   1  13       81.48       85.19      8.78 o
   3   1  13        0.17       -2.94      2.94 o
   4   1  13       81.58      125.62     12.97 o
   5   1  13        1.72        4.46      3.38 o
  -5   2  13        3.53       12.07      5.32 o
  -4   2  13      109.11      126.85     11.86 o
  -3   2  13       44.12       34.17      5.40 o
  -2   2  13       59.26       71.96      6.13 o
  -1   2  13      107.05       97.25      7.59 o
   0   2  13        1.00        2.60      3.23 o
   1   2  13       31.10       29.50      4.50 o
   2   2  13        0.10        4.34      2.85 o
   3   2  13       26.70       17.43      4.01 o
   4   2  13        1.00        4.45      2.71 o
   5   2  13        5.42        7.70      3.07 o
  -5   3  13        5.71        9.06      6.05 o
  -4   3  13       19.70       27.02      5.46 o
  -3   3  13       51.77       36.39      7.04 o
  -2   3  13      360.57      363.98     16.63 o
  -1   3  13      255.68      294.22     12.46 o
   0   3  13      396.04      372.31     18.26 o
   1   3  13      287.57      276.44     16.78 o
   2   3  13        0.30        5.05      3.14 o
   3   3  13        0.44        1.93      2.63 o
   4   3  13        6.91        5.56      2.60 o
   5   3  13       10.79       14.30      4.85 o
  -5   4  13       21.55       38.54     11.05 o
  -4   4  13        1.04        3.45      1.98 o
  -3   4  13      173.78      184.95     12.82 o
  -2   4  13       86.35       90.69      8.39 o
  -1   4  13      623.25      658.03     20.22 o
   0   4  13        0.70        1.37      2.81 o
   1   4  13       14.61       23.32      5.79 o
   2   4  13       96.40       82.43     10.17 o
   3   4  13        2.22        9.58      4.92 o
   4   4  13        3.91        9.25      5.44 o
   5   4  13        5.16        6.22      5.12 o
  -5   5  13        0.00        9.21      5.21 o
  -4   5  13       26.26       31.01      7.70 o
  -3   5  13      119.73      110.78      9.84 o
  -2   5  13       15.04       12.88      5.19 o
  -1   5  13       50.80       73.02      8.68 o
   0   5  13      396.43      338.97     17.92 o
   1   5  13      138.32      148.94     12.73 o
   2   5  13      154.63      160.57     13.60 o
   3   5  13       15.60       26.21      7.11 o
   4   5  13       41.55       66.51     11.12 o
   5   5  13        0.48       -1.17      2.44 o
  -5   6  13        4.57        7.28      6.09 o
  -4   6  13        2.95        8.00      4.84 o
  -3   6  13      130.26      113.38      9.80 o
  -2   6  13      134.61      156.36      8.81 o
  -1   6  13      102.01       92.58      7.92 o
   0   6  13       10.01       11.68      4.34 o
   1   6  13       26.99       44.47      7.45 o
   2   6  13      252.41      260.28     18.04 o
   3   6  13       31.31       43.94      8.75 o
   4   6  13       14.66       20.38      6.38 o
   5   6  13        4.90        0.40     10.69 o
  -5   7  13        7.43       30.19     10.55 o
  -4   7  13        1.81        3.09      1.96 o
  -3   7  13       89.40       77.49      8.17 o
  -2   7  13      149.68      144.26      9.51 o
  -1   7  13       54.66       71.32      7.15 o
   0   7  13       43.16       51.75      6.83 o
   1   7  13       22.56       26.57      5.68 o
   2   7  13       46.10       40.40      6.90 o
   3   7  13        0.26        3.04      4.83 o
   4   7  13       20.28       18.72      5.90 o
   5   7  13        0.83       -5.69      9.20 o
  -5   8  13       26.33       58.06     13.80 o
  -4   8  13       22.75       27.87      7.18 o
  -3   8  13      233.15      254.05     19.03 o
  -2   8  13      123.76      119.62      7.92 o
  -1   8  13       14.71       19.84      3.66 o
   0   8  13      106.02      146.00     10.93 o
   1   8  13        4.84        0.63      2.27 o
   2   8  13      123.53       94.73     10.73 o
   3   8  13        1.65        6.04      4.01 o
   4   8  13        0.37        2.58      4.95 o
  -5   9  13        7.64       24.52     12.88 o
  -4   9  13        0.55        3.51      3.30 o
  -3   9  13        6.76        9.79      4.85 o
  -2   9  13       29.78       25.18      3.58 o
  -1   9  13       46.74       43.57      4.88 o
   0   9  13       10.16       12.25      5.51 o
   1   9  13        3.67       -1.69      3.71 o
   2   9  13      143.82      140.85     13.58 o
   3   9  13        0.07        0.71      4.18 o
   4   9  13        3.50        3.89      2.33 o
  -4  10  13       13.25       17.93      6.95 o
  -3  10  13        9.43        8.47      4.60 o
  -2  10  13      500.68      525.07     19.66 o
  -1  10  13       33.30       35.36      5.88 o
   0  10  13       19.25       26.48      4.70 o
   1  10  13       34.90       29.68      5.01 o
   2  10  13        6.85        6.20      3.36 o
   3  10  13        5.30        3.20      2.75 o
   4  10  13        0.40        5.30      3.57 o
  -4  11  13        0.04       12.20      7.73 o
  -3  11  13       57.41       49.83      8.42 o
  -2  11  13       60.02       76.13      9.94 o
  -1  11  13        0.49        0.80      1.30 o
   0  11  13        0.62        2.50      2.76 o
   1  11  13       20.93       13.63      3.35 o
   2  11  13        7.43        4.44      4.07 o
   3  11  13        5.07        5.43      4.12 o
   4  11  13        0.79        8.70      6.64 o
  -4  12  13       39.10       68.72     15.83 o
  -3  12  13       40.61       38.88      7.97 o
  -2  12  13       88.99       96.91     10.84 o
  -1  12  13       17.25       18.74      3.65 o
   0  12  13        0.19        2.20      3.97 o
   1  12  13      244.04      217.49     16.75 o
   2  12  13       45.25       50.46      8.46 o
   3  12  13        1.20        3.33      4.00 o
   4  12  13        8.31        4.26      3.43 o
  -4  13  13       10.22       22.50      9.11 o
  -3  13  13        0.59        1.36      7.21 o
  -2  13  13      111.16      115.28     11.80 o
  -1  13  13       23.13       22.73      3.84 o
   0  13  13       17.16       11.89      3.41 o
   1  13  13      125.86      112.50     12.36 o
   2  13  13       52.39       51.23      8.80 o
   3  13  13        9.20       10.12      4.01 o
   4  13  13        0.00       -3.68      4.57 o
  -4  14  13       14.50       19.60     11.10 o
  -3  14  13        2.21       -6.08      6.60 o
  -2  14  13        5.44        5.18      4.60 o
  -1  14  13       55.70       72.61     12.01 o
   0  14  13       17.73       22.42      7.18 o
   1  14  13      412.64      363.87     35.86 o
   2  14  13        0.00        0.35      2.08 o
   3  14  13       31.59       34.35      8.53 o
  -4  15  13        5.98        3.44      4.55 o
  -3  15  13        7.68       -6.02      6.02 o
  -2  15  13        9.51        0.34      6.09 o
  -1  15  13       16.23       27.42     13.02 o
   0  15  13       14.08       11.99      5.05 o
   1  15  13        0.38       -2.35      2.35 o
   2  15  13       22.72       13.44      6.11 o
   3  15  13       13.36       22.36      6.96 o
  -3  16  13        3.26       -1.88      3.85 o
  -2  16  13        0.13        2.59      8.90 o
  -1  16  13        0.00        1.88      7.98 o
   0  16  13        3.45        2.46      2.53 o
   1  16  13       26.66       24.47      6.57 o
   2  16  13       11.10       18.61      5.81 o
   3  16  13        9.73       15.82      6.27 o
  -3  17  13        3.29        6.53      6.58 o
  -2  17  13        3.79       -2.17      6.79 o
  -1  17  13        1.13       15.49      9.68 o
   0  17  13       37.79       46.62     14.71 o
   1  17  13       31.23       32.76     10.30 o
   2  17  13        4.22        5.60      5.44 o
   3  17  13        0.38       -4.59      4.59 o
  -2  18  13        2.72        1.58      7.48 o
  -1  18  13        1.35        8.44      6.44 o
   0  18  13       72.12       83.14     21.48 o
   1  18  13        4.81       -2.62      4.77 o
   2  18  13        1.09        8.30      5.70 o
   3  18  13        4.24        6.32      2.98 o
  -2  19  13       11.47        9.76      9.81 o
  -1  19  13        2.35       21.25     13.91 o
   0  19  13        3.42       12.65      9.71 o
   1  19  13        5.33       -0.43      6.91 o
   2  19  13        4.29        4.26      6.50 o
   3  19  13        2.25        0.73      4.52 o
  -2  20  13        5.05        3.15      3.90 o
  -1  20  13        1.23       13.66     12.76 o
   0  20  13       21.55       16.65     12.97 o
   1  20  13        0.91        5.81      5.74 o
   2  20  13        0.22        1.76      6.03 o
  -2  21  13        0.51        5.48      4.62 o
  -1  21  13        2.81        6.07      7.33 o
   0  21  13        0.53       11.35      9.45 o
  -1  22  13       11.84       39.82     18.56 o
   0  22  13       16.71       24.35     13.29 o
  -1  23  13        3.50       10.21     14.07 o
  -4   0  14      133.45      128.98     36.79 o
  -2   0  14       53.12       65.59     11.15 o
   0   0  14      355.26      389.56     23.56 o
   2   0  14       28.56       22.71     16.71 o
   4   0  14        5.27        7.82      5.85 o
  -5   1  14        7.99        3.14      3.52 o
  -4   1  14        1.74        1.40      3.98 o
  -3   1  14      103.31       98.09      9.57 o
  -2   1  14       53.57       70.43      7.97 o
  -1   1  14       35.07       62.84      9.98 o
   0   1  14      667.38      642.45     25.20 o
   1   1  14       25.79       26.76      4.45 o
   2   1  14       22.43       27.60      5.58 o
   3   1  14        6.69        2.11      1.96 o
   4   1  14        3.05        5.53      2.54 o
   5   1  14       21.90       27.31      7.83 o
  -5   2  14        0.01       -2.06      5.47 o
  -4   2  14        3.12       -3.22      3.22 o
  -3   2  14       60.84       46.21      5.93 o
  -2   2  14       38.27       44.91      5.12 o
  -1   2  14        2.90        7.51      2.47 o
   0   2  14       83.78       77.57      8.80 o
   1   2  14       17.66       18.60      4.59 o
   2   2  14       64.82       77.60      8.80 o
   3   2  14        0.23       -1.33      2.69 o
   4   2  14        0.02        1.96      3.01 o
   5   2  14        0.19        2.30      5.10 o
  -5   3  14        5.32       21.47      8.40 o
  -4   3  14       35.83       30.37      6.41 o
  -3   3  14      127.81      116.18     10.55 o
  -2   3  14        0.80        2.02      2.33 o
  -1   3  14      198.36      257.91     12.03 o
   0   3  14       30.11       35.85      5.73 o
   1   3  14      221.20      168.57     13.96 o
   2   3  14      183.90      188.67     19.03 o
   3   3  14       52.76       54.25      8.83 o
   4   3  14       14.78       22.15      6.74 o
   5   3  14        0.00        0.71      4.43 o
  -5   4  14        2.97       16.45      8.21 o
  -4   4  14       64.46       66.41      9.82 o
  -3   4  14       16.96       20.17      5.29 o
  -2   4  14       34.40       25.66      5.51 o
  -1   4  14      580.74      662.59     21.13 o
   0   4  14       69.47       81.48      9.00 o
   1   4  14      381.40      387.14     20.75 o
   2   4  14        7.99        3.93      3.82 o
   3   4  14        2.92        0.11      1.88 o
   4   4  14        0.05        2.99      4.16 o
   5   4  14        3.61       20.61      9.52 o
  -5   5  14        0.20        8.33      6.82 o
  -4   5  14        0.19        2.81      2.19 o
  -3   5  14       72.34       66.98      7.87 o
  -2   5  14        0.46       -2.29      3.30 o
  -1   5  14      218.82      209.20     12.08 o
   0   5  14      549.88      547.95     23.50 o
   1   5  14        2.65       18.40      5.88 o
   2   5  14       56.55       49.76      6.98 o
   3   5  14       21.45       32.94      8.14 o
   4   5  14        2.55       -0.44      2.44 o
   5   5  14        3.10        2.61      2.49 o
  -5   6  14        3.79       30.84     14.92 o
  -4   6  14        4.58        2.13      3.99 o
  -3   6  14        0.66        0.51      3.29 o
  -2   6  14      461.84      435.41     15.19 o
  -1   6  14      163.02      172.03     11.14 o
   0   6  14       57.19       50.69      6.66 o
   1   6  14        0.01        5.86      4.52 o
   2   6  14        3.73        1.57      2.21 o
   3   6  14       22.59       21.11      5.86 o
   4   6  14        4.80        3.32      4.57 o
   5   6  14        0.06       11.98      9.93 o
  -5   7  14       40.38       86.90     25.44 o
  -4   7  14        4.00        5.62      3.14 o
  -3   7  14       90.75       71.11      9.73 o
  -2   7  14       37.21       41.16      4.63 o
  -1   7  14      122.35      173.94     11.26 o
   0   7  14        8.77        4.99      2.24 o
   1   7  14        0.10       -0.67      3.18 o
   2   7  14       64.07       47.74      7.29 o
   3   7  14       40.51       39.03      7.66 o
   4   7  14        0.01        4.24      3.50 o
  -4   8  14       43.59       65.51     11.02 o
  -3   8  14        3.30       -2.75      5.75 o
  -2   8  14       99.90      108.52      7.69 o
  -1   8  14      448.65      455.02     17.94 o
   0   8  14       21.08       29.68      6.29 o
   1   8  14       40.09       47.22      7.85 o
   2   8  14        2.03        2.48      3.50 o
   3   8  14        1.45        7.50      4.74 o
   4   8  14       40.56       32.50      7.82 o
  -4   9  14       19.28       33.32      8.50 o
  -3   9  14      154.69      156.15     15.21 o
  -2   9  14       93.43       79.78      6.66 o
  -1   9  14       33.31       40.39      5.26 o
   0   9  14       90.81       80.56      8.04 o
   1   9  14       55.77       44.99      6.26 o
   2   9  14       65.65       72.41      9.84 o
   3   9  14       11.99       12.94      5.75 o
   4   9  14        0.03       -0.99      5.71 o
  -4  10  14        8.12       21.12      9.02 o
  -3  10  14        2.69       -0.66      4.70 o
  -2  10  14       25.71       15.98      4.50 o
  -1  10  14        4.66        4.95      3.20 o
   0  10  14        1.04        2.06      2.15 o
   1  10  14       14.46        2.48      3.45 o
   2  10  14       39.25       39.78      7.05 o
   3  10  14       43.18       53.98      9.69 o
   4  10  14       45.00       53.53     10.62 o
  -4  11  14       88.39      129.44     16.03 o
  -3  11  14       33.10       31.18      6.01 o
  -2  11  14      310.49      333.62     21.06 o
  -1  11  14       17.41       15.21      3.16 o
   0  11  14       81.73       88.53      8.12 o
   1  11  14        4.16       -3.66      3.69 o
   2  11  14        4.33        0.76      2.78 o
   3  11  14        8.61        3.89      2.09 o
   4  11  14        9.82       19.28      8.99 o
  -4  12  14        6.69       25.63     10.38 o
  -3  12  14       27.14       31.12      5.85 o
  -2  12  14       12.05        9.19      3.10 o
  -1  12  14       36.04       26.58      4.74 o
   0  12  14        2.67        1.66      2.38 o
   1  12  14        5.31        2.88      2.30 o
   2  12  14       21.99       16.92      4.39 o
   3  12  14       14.72       15.41      5.17 o
   4  12  14        2.20        1.30      5.57 o
  -4  13  14        2.27        7.05      7.93 o
  -3  13  14       47.05       53.05      8.64 o
  -2  13  14        0.40        1.53      4.67 o
  -1  13  14        3.48        4.18      3.37 o
   0  13  14       49.90       45.91      7.10 o
   1  13  14       11.50        8.23      2.99 o
   2  13  14        0.78        2.17      3.92 o
   3  13  14        2.68        2.84      3.10 o
  -4  14  14       10.20       17.85     11.64 o
  -3  14  14       12.41        5.17      3.14 o
  -2  14  14        1.78        4.01      7.13 o
  -1  14  14       43.03       45.48      8.23 o
   0  14  14       43.46       29.78      6.25 o
   1  14  14       11.04       14.52      5.21 o
   2  14  14        9.03        8.98      4.10 o
   3  14  14        2.22        5.02      4.46 o
  -4  15  14       15.46       28.54     14.26 o
  -3  15  14        0.15       -5.15      5.15 o
  -2  15  14       20.85       22.21     10.89 o
  -1  15  14        6.23        4.73     10.68 o
   0  15  14       18.75       13.29      4.05 o
   1  15  14        0.66       -1.14      1.63 o
   2  15  14        0.06        0.26      4.11 o
   3  15  14        2.52        0.19      4.34 o
  -3  16  14       37.81       42.08     11.75 o
  -2  16  14        1.88       -0.11      4.43 o
  -1  16  14        7.11        3.71      7.37 o
   0  16  14       34.33       30.30      6.35 o
   1  16  14       14.88        9.29      3.21 o
   2  16  14        4.42        3.19      3.56 o
   3  16  14        0.12       -0.86      6.29 o
  -3  17  14        1.80       -2.99      9.57 o
  -2  17  14       12.42       11.44      4.70 o
  -1  17  14        0.00       17.38      8.78 o
   0  17  14        0.36        8.44      9.14 o
   1  17  14        6.21        5.37      3.34 o
   2  17  14        2.91        0.52      3.86 o
   3  17  14        4.59       -0.20      4.86 o
  -2  18  14       33.63       64.09     19.75 o
  -1  18  14       85.89      105.47     16.17 o
   0  18  14        0.34        3.99      9.74 o
   1  18  14        7.49        5.47      2.59 o
   2  18  14        0.00        0.99      5.90 o
   3  18  14        2.03       -3.86      7.80 o
  -2  19  14        0.81       12.30      9.28 o
  -1  19  14        0.71       10.45     12.43 o
   0  19  14       15.18       20.58     14.08 o
   1  19  14        0.23       -6.84      8.49 o
   2  19  14        2.26        5.21      4.59 o
  -2  20  14       47.07       86.19     24.28 o
  -1  20  14        4.25       21.27     14.38 o
   0  20  14        9.72       11.12     10.94 o
   1  20  14        0.02       -5.21      5.21 o
   2  20  14        0.16       -1.75      2.72 o
  -1  21  14        0.34       20.12     15.19 o
   0  21  14        7.29       26.42     13.10 o
  -1  22  14        0.57       22.71     15.60 o
   0  22  14        0.00        3.29      8.45 o
  -3   0  15      459.12      350.20     41.69 o
  -1   0  15      279.40      316.62     33.86 o
   1   0  15      576.53      550.14     31.04 o
   3   0  15       27.53       18.83      5.88 o
   5   0  15        6.60        7.97     11.10 o
  -5   1  15        0.08      -10.54     10.54 o
  -4   1  15       14.61       11.81      2.55 o
  -3   1  15      143.06      133.89     11.66 o
  -2   1  15        3.50       11.06      4.48 o
  -1   1  15      573.83      617.99     28.47 o
   0   1  15        0.32        9.00      5.69 o
   1   1  15       75.32       71.05      7.77 o
   2   1  15       28.37       37.44      6.38 o
   3   1  15        1.21       -2.24      2.24 o
   4   1  15       35.04       50.93      8.83 o
   5   1  15        0.89       18.77     16.02 o
  -5   2  15        3.22       -3.97     13.50 o
  -4   2  15        7.02        4.95      3.41 o
  -3   2  15      143.65      121.59     11.08 o
  -2   2  15       11.74       18.34      4.14 o
  -1   2  15       70.31       87.45     12.71 o
   0   2  15      307.89      323.79     18.41 o
   1   2  15       68.50       66.91      8.52 o
   2   2  15      120.14      138.99     11.90 o
   3   2  15       19.76       24.43      5.14 o
   4   2  15       18.06       22.63      6.22 o
   5   2  15        0.06        5.79      6.92 o
  -5   3  15        0.17      -13.85     13.85 o
  -4   3  15       60.09       73.16      9.12 o
  -3   3  15        0.22       -6.36      6.36 o
  -2   3  15     1264.52     1238.39     32.75 o
  -1   3  15      183.33      162.84     11.00 o
   0   3  15       45.52       51.68      7.25 o
   1   3  15       61.94       58.29      7.70 o
   2   3  15       66.76       62.35      9.15 o
   3   3  15        2.14        3.54      2.94 o
   4   3  15        1.70        4.97      4.23 o
   5   3  15        0.22        0.66      4.33 o
  -5   4  15       10.02        6.83      7.07 o
  -4   4  15        0.27        2.84      7.25 o
  -3   4  15       70.24       60.02      7.71 o
  -2   4  15       62.98       59.50      7.57 o
  -1   4  15      659.10      616.59     19.51 o
   0   4  15      361.50      339.88     19.32 o
   1   4  15       34.90       31.19      7.93 o
   2   4  15        2.47       -0.06      3.14 o
   3   4  15       48.49       47.25      8.67 o
   4   4  15        0.01       -1.26      3.27 o
   5   4  15        0.57       -2.81      2.81 o
  -4   5  15        1.57        1.33      2.85 o
  -3   5  15       27.09       12.30      3.08 o
  -2   5  15       32.03       30.86      5.40 o
  -1   5  15      207.07      218.22     12.94 o
   0   5  15      169.22      180.62     13.77 o
   1   5  15        7.85        9.25      3.85 o
   2   5  15       28.92       19.90      5.40 o
   3   5  15       52.33       59.74     10.02 o
   4   5  15        4.03        1.74      3.78 o
   5   5  15        0.00       11.18     12.01 o
  -5   6  15        7.24       -4.76     12.25 o
  -4   6  15        5.25        4.04      5.25 o
  -3   6  15      163.98      144.61     11.77 o
  -2   6  15        0.01       -1.42      2.75 o
  -1   6  15       54.12       60.45      9.78 o
   0   6  15      285.47      250.60     16.43 o
   1   6  15      289.85      279.63     18.68 o
   2   6  15        1.12       -0.67      2.95 o
   3   6  15       19.56       23.86      6.84 o
   4   6  15        0.37       -3.32      4.48 o
   5   6  15        5.01        9.04     10.08 o
  -4   7  15        8.88        8.63      5.71 o
  -3   7  15       64.21       67.98      9.87 o
  -2   7  15        1.80        3.10      4.65 o
  -1   7  15      350.90      301.69     15.14 o
   0   7  15        5.97        5.22      4.96 o
   1   7  15       19.13       20.93      6.48 o
   2   7  15      128.63      124.40     13.05 o
   3   7  15       21.49       27.55      7.17 o
   4   7  15       43.55       46.26      9.02 o
  -4   8  15        9.11       10.63      6.53 o
  -3   8  15        2.22        0.92      3.96 o
  -2   8  15      153.30      156.57     11.97 o
  -1   8  15       44.89       40.60      5.54 o
   0   8  15       23.82       35.41      7.76 o
   1   8  15        0.53       -0.39      2.00 o
   2   8  15       49.40       48.19      7.51 o
   3   8  15       89.46       96.04     13.10 o
   4   8  15       12.78        8.80      3.69 o
  -4   9  15        2.11       -0.47      1.99 o
  -3   9  15       24.72       25.64      6.30 o
  -2   9  15       89.58       75.22      7.94 o
  -1   9  15       36.06       29.25      4.12 o
   0   9  15       45.34       54.26      6.85 o
   1   9  15        0.00       -3.47      4.26 o
   2   9  15       45.64       44.15      7.39 o
   3   9  15       45.63       75.70     12.04 o
   4   9  15       41.67       51.44     10.31 o
  -4  10  15        8.76        3.87      5.40 o
  -3  10  15       38.76       30.50      6.27 o
  -2  10  15       13.78       13.83      3.75 o
  -1  10  15       64.51       55.62      6.64 o
   0  10  15        0.02        3.91      3.03 o
   1  10  15       95.67       89.92      9.30 o
   2  10  15       26.64       29.21      6.15 o
   3  10  15       82.64       94.22     13.13 o
   4  10  15        2.59       16.36      5.91 o
  -4  11  15       19.85       35.73      7.99 o
  -3  11  15      119.54      140.98     15.20 o
  -2  11  15      181.99      216.03     17.43 o
  -1  11  15       25.12       19.72      4.23 o
   0  11  15       22.27       25.21      4.87 o
   1  11  15        9.99        3.74      2.75 o
   2  11  15       70.18       67.97     10.05 o
   3  11  15        1.99        6.18      3.93 o
  -4  12  15       16.78       22.89      9.16 o
  -3  12  15       19.06       15.72      5.22 o
  -2  12  15       89.65      109.72     12.68 o
  -1  12  15      231.46      205.66     17.60 o
   0  12  15      147.81      142.40     14.59 o
   1  12  15       16.74        9.97      3.20 o
   2  12  15        4.86        1.09      2.45 o
   3  12  15        6.88        9.59      3.57 o
  -4  13  15       73.04      107.32     24.58 o
  -3  13  15        0.01        2.35      3.15 o
  -2  13  15       14.59       12.47      6.47 o
  -1  13  15        0.30        1.64      1.99 o
   0  13  15      107.41       81.40     12.72 o
   1  13  15       10.17        4.73      3.71 o
   2  13  15       51.32       55.90      9.42 o
   3  13  15        0.61       -1.30      4.39 o
  -4  14  15        4.40        9.48      9.08 o
  -3  14  15       12.40        7.83      3.79 o
  -2  14  15       16.49       13.29      7.43 o
  -1  14  15       51.91       69.76     10.80 o
   0  14  15       34.19       27.80      6.34 o
   1  14  15       54.85       46.23      8.27 o
   2  14  15       12.68       12.47      4.33 o
   3  14  15        0.23        0.79      6.60 o
  -4  15  15        6.35        2.03      6.07 o
  -3  15  15       93.97      106.57     16.83 o
  -2  15  15        0.84        1.82     10.02 o
  -1  15  15       83.61       99.43     12.50 o
   0  15  15       67.64       57.86      9.01 o
   1  15  15       22.37       15.98      4.58 o
   2  15  15        4.39        5.15      1.91 o
   3  15  15        0.14        1.10      6.27 o
  -3  16  15       13.92       21.10      7.32 o
  -2  16  15       17.20       25.52      8.51 o
  -1  16  15       37.89       44.62     10.57 o
   0  16  15       23.38       18.59      6.86 o
   1  16  15        9.69        9.57      2.65 o
   2  16  15        0.81        2.33      5.60 o
   3  16  15        9.91        4.33      3.45 o
  -2  17  15        2.94        4.20      5.13 o
  -1  17  15        2.41        0.99      3.98 o
   0  17  15        4.77        5.99      4.98 o
   1  17  15       16.32       12.47      4.19 o
   2  17  15        0.83        0.86      5.27 o
   3  17  15        7.66        8.29      8.81 o
  -2  18  15        7.94       14.86     11.50 o
  -1  18  15        4.28       14.01      5.59 o
   0  18  15       14.85       10.12      4.77 o
   1  18  15        0.42       -5.20      5.23 o
   2  18  15        4.97        3.42      2.59 o
  -2  19  15        7.42       36.94     18.73 o
  -1  19  15       15.03       37.79     16.19 o
   0  19  15        0.07        1.83      8.84 o
   1  19  15        0.00        2.07      6.60 o
   2  19  15        5.79        2.30      5.92 o
  -1  20  15        2.92       32.81     19.09 o
   0  20  15        2.45       14.65     12.52 o
   1  20  15        0.50       -5.24      5.24 o
  -1  21  15        2.40       15.06     14.58 o
   0  21  15        0.28        9.73     11.47 o
   0  22  15        0.57        4.98      9.45 o
  -4   0  16       10.94       15.74      6.03 o
  -2   0  16      488.12      500.83     30.58 o
   0   0  16       20.92       41.42     18.91 o
   2   0  16        8.76       15.20     10.99 o
   4   0  16       13.36       21.29      8.45 o
  -4   1  16        0.39       -1.55      2.47 o
  -3   1  16       23.50       20.30      4.58 o
  -2   1  16      253.38      247.47     15.20 o
  -1   1  16      186.60      178.76     14.65 o
   0   1  16        1.61        8.92      4.91 o
   1   1  16        0.85       -2.30      2.58 o
   2   1  16        3.23       10.22      3.88 o
   3   1  16        7.78        4.80      3.52 o
   4   1  16        4.23       13.17      4.67 o
  -5   2  16        0.49      -11.47     11.47 o
  -4   2  16        2.18        1.52      2.68 o
  -3   2  16       51.51       49.00      7.36 o
  -2   2  16      173.00      192.92     13.54 o
  -1   2  16      711.87      642.51     23.85 o
   0   2  16      208.91      189.94     15.27 o
   1   2  16       31.43       26.99      5.42 o
   2   2  16       18.68       28.04      5.76 o
   3   2  16       25.06       28.62      5.48 o
   4   2  16        0.25        4.66      4.31 o
  -5   3  16        0.41       -2.52     11.84 o
  -4   3  16       23.35       24.38      5.97 o
  -3   3  16       32.40       20.82      4.28 o
  -2   3  16      375.25      326.30     17.59 o
  -1   3  16        1.00        7.75      3.37 o
   0   3  16       40.03       31.72      5.43 o
   1   3  16       79.12       59.37     10.68 o
   2   3  16       14.36       27.61      6.63 o
   3   3  16        0.55       -1.96      4.06 o
   4   3  16        1.35       -1.85      3.12 o
  -5   4  16        0.02      -14.46     14.46 o
  -4   4  16        0.01       -1.33      2.35 o
  -3   4  16        0.58        2.35      3.21 o
  -2   4  16      293.24      239.32     14.94 o
  -1   4  16       95.56      126.81     11.94 o
   0   4  16        8.21        5.36      4.53 o
   1   4  16       43.67       48.90      8.32 o
   2   4  16       12.90       11.50      5.47 o
   3   4  16        0.85        1.29      2.78 o
   4   4  16        1.79        1.50      4.86 o
  -5   5  16        3.39      -12.24     13.73 o
  -4   5  16       11.22        7.76      3.56 o
  -3   5  16       54.77       42.91      6.53 o
  -2   5  16       92.72      116.07     10.83 o
  -1   5  16      115.04      114.72      9.53 o
   0   5  16        1.36       -2.37      3.04 o
   1   5  16        5.82        8.21      9.23 o
   2   5  16       13.04        6.85      3.65 o
   3   5  16       10.66        7.06      5.27 o
   4   5  16        2.00        2.16      4.70 o
  -4   6  16        0.16        2.80      2.77 o
  -3   6  16       57.75       49.97      7.40 o
  -2   6  16     1235.22     1269.06     34.48 o
  -1   6  16        0.96       -0.79      3.38 o
   0   6  16        0.00        5.11      7.75 o
   1   6  16       19.89       14.81     10.47 o
   2   6  16       49.10       36.39      6.89 o
   3   6  16       11.64       10.81      5.06 o
   4   6  16        2.84        6.27      3.99 o
  -4   7  16        0.05       -1.01      2.07 o
  -3   7  16        1.82        2.94      3.40 o
  -2   7  16      550.56      546.38     26.63 o
  -1   7  16      175.48      170.26     11.67 o
   0   7  16       48.56       20.95      7.28 o
   1   7  16      145.81      151.04     14.57 o
   2   7  16        4.91        1.24      3.12 o
   3   7  16       40.07       31.48      9.09 o
   4   7  16       11.98       17.87      4.74 o
  -4   8  16       13.76       17.63      6.50 o
  -3   8  16        1.05       -4.90      5.80 o
  -2   8  16       69.92       89.91      9.70 o
  -1   8  16       49.74       37.63      7.02 o
   0   8  16        0.39        8.05      8.62 o
   1   8  16      211.29      207.88     16.83 o
   2   8  16        2.43       -1.34      4.76 o
   3   8  16       45.97       69.32     11.79 o
   4   8  16        9.93        8.21      6.91 o
  -4   9  16        0.37       -2.59      2.79 o
  -3   9  16       67.14       75.36     10.83 o
  -2   9  16       14.64       13.95      3.31 o
  -1   9  16       32.69       22.83      4.57 o
   0   9  16        3.51        8.19      5.74 o
   1   9  16       38.79       29.71      6.68 o
   2   9  16        8.04        2.52      4.16 o
   3   9  16        2.14        8.68      5.21 o
   4   9  16        2.76        2.16      5.08 o
  -4  10  16       44.49       41.70     19.47 o
  -3  10  16       73.95       79.81     11.78 o
  -2  10  16       34.63       32.68      5.53 o
  -1  10  16        4.81        9.50      3.26 o
   0  10  16        0.62        5.13      2.91 o
   1  10  16       26.72       12.50      5.75 o
   2  10  16        8.83        1.91      3.65 o
   3  10  16       28.94       39.71      9.03 o
   4  10  16        2.61       -7.46     11.52 o
  -4  11  16        0.02        6.60      6.29 o
  -3  11  16       13.29       12.64      4.99 o
  -2  11  16      182.54      188.32     16.94 o
  -1  11  16      192.42      147.94     12.91 o
   0  11  16      493.32      511.51     26.27 o
   1  11  16       71.10       76.53      8.89 o
   2  11  16       37.99       43.77      8.61 o
   3  11  16        0.98        6.73      5.20 o
  -4  12  16        0.55        2.81     15.17 o
  -3  12  16       26.75       28.40      7.07 o
  -2  12  16        0.14        3.97      4.96 o
  -1  12  16      138.34      131.58     13.17 o
   0  12  16      212.85      208.73     17.00 o
   1  12  16        7.38        2.52      2.20 o
   2  12  16       64.66       73.29     11.19 o
   3  12  16        4.47        4.98      6.48 o
  -4  13  16        0.01        2.27      5.34 o
  -3  13  16        1.58        0.97      2.67 o
  -2  13  16       28.05       35.38      7.96 o
  -1  13  16      436.53      495.75     26.70 o
   0  13  16       17.37       10.10      3.69 o
   1  13  16       19.74       17.36      4.33 o
   2  13  16        0.00       -1.80      2.40 o
   3  13  16        4.78       12.63      4.71 o
  -4  14  16        5.03        0.26      2.82 o
  -3  14  16        0.99        2.97      2.76 o
  -2  14  16        2.36       11.25      6.94 o
  -1  14  16      130.56      160.07     15.82 o
   0  14  16        2.80        3.63      2.49 o
   1  14  16       20.24       14.85      4.22 o
   2  14  16        9.59        5.26      3.12 o
   3  14  16       35.68       48.03     12.93 o
  -4  15  16        0.22        0.93      2.96 o
  -3  15  16        4.32        4.64     10.71 o
  -2  15  16        9.14       18.83      8.35 o
  -1  15  16        1.12        9.64     11.16 o
   0  15  16      123.90      137.20     14.17 o
   1  15  16        8.26        3.11      2.67 o
   2  15  16       21.24       23.09      6.30 o
   3  15  16        0.63       -5.62      9.58 o
  -3  16  16       29.11       29.79     12.31 o
  -2  16  16        0.00        4.53      6.38 o
  -1  16  16        0.05       12.42      8.21 o
   0  16  16        8.36        8.57      8.03 o
   1  16  16        0.63        1.38      2.70 o
   2  16  16        2.58       -0.38      4.16 o
   3  16  16        4.31        6.51      7.58 o
  -2  17  16        2.43       13.65      7.64 o
  -1  17  16        8.33       19.08     10.61 o
   0  17  16        8.70        9.68      5.53 o
   1  17  16        3.08        4.74      3.82 o
   2  17  16        1.79        4.85      4.94 o
  -2  18  16       13.12       21.98      9.51 o
  -1  18  16       14.44       36.61     11.49 o
   0  18  16        0.52       -2.99      8.22 o
   1  18  16        8.40        9.04      3.62 o
   2  18  16        1.61        0.10      4.32 o
  -1  19  16       11.45       45.91     20.20 o
   0  19  16        6.04        5.80      3.77 o
   1  19  16        2.58        5.40      4.41 o
   2  19  16        0.23        0.59      6.36 o
  -1  20  16        0.34       20.42     15.54 o
   0  20  16        0.39       -1.74      4.19 o
   1  20  16        0.70        0.19      9.33 o
   0  21  16       17.35       17.56      8.84 o
   0  22  16        0.07        3.96      4.08 o
  -3   0  17       70.44       55.27     11.10 o
  -1   0  17       79.36       91.56     31.60 o
   1   0  17       68.05       64.44     10.98 o
   3   0  17       88.87       83.52     14.88 o
  -4   1  17       15.60       25.48      5.94 o
  -3   1  17       50.35       51.69      7.35 o
  -2   1  17        5.28       10.97      4.51 o
  -1   1  17      377.89      368.27     18.72 o
   0   1  17      899.78      928.70     33.49 o
   1   1  17        0.02        2.49      3.21 o
   2   1  17        0.01        1.96      4.85 o
   3   1  17       20.45       33.85      6.64 o
   4   1  17        0.98        6.61      4.78 o
  -5   2  17        3.23       -2.37      9.73 o
  -4   2  17        8.75       13.10      4.10 o
  -3   2  17        0.01        1.29      5.85 o
  -2   2  17        0.58        6.25      3.46 o
  -1   2  17      120.25      126.73     13.42 o
   0   2  17      312.44      297.18     16.71 o
   1   2  17       39.48       32.54     10.10 o
   2   2  17       35.50       27.95      6.05 o
   3   2  17        1.57        5.85      2.73 o
   4   2  17       26.88       30.42      8.11 o
  -5   3  17        0.12       -7.12      7.12 o
  -4   3  17        4.11        1.72      2.28 o
  -3   3  17        3.78        4.69      3.68 o
  -2   3  17       76.41       75.54      8.70 o
  -1   3  17      932.71      885.08     25.10 o
   0   3  17       13.09       15.10      4.90 o
   1   3  17       63.92       32.47     18.19 o
   2   3  17      114.47      117.14     13.32 o
   3   3  17       31.74       37.51      7.46 o
   4   3  17        3.43       -3.10      4.70 o
  -5   4  17        9.79        5.94      5.27 o
  -4   4  17        4.41        7.85      6.37 o
  -3   4  17       66.08       67.50      8.11 o
  -2   4  17       53.51       48.50      8.67 o
  -1   4  17      226.53      258.92     13.75 o
   0   4  17      142.78      136.04     12.61 o
   1   4  17       11.17       10.21      4.11 o
   2   4  17       54.09       54.03      8.57 o
   3   4  17        3.66        5.83      2.76 o
   4   4  17        0.11       -0.98      2.97 o
  -4   5  17        1.10        2.55      3.74 o
  -3   5  17       12.01        1.28      4.03 o
  -2   5  17       90.27       87.17      9.26 o
  -1   5  17       81.24       90.75      8.28 o
   0   5  17      630.50      545.22     26.42 o
   1   5  17      159.80      168.30     15.44 o
   2   5  17        1.20        0.51      3.50 o
   3   5  17       29.93       16.32      7.81 o
   4   5  17       12.92       15.69      6.38 o
  -4   6  17        0.35        5.59      6.07 o
  -3   6  17        8.92        2.19      3.19 o
  -2   6  17        5.43        3.23      3.22 o
  -1   6  17       17.61       14.73      3.62 o
   0   6  17      152.52      128.49     12.07 o
   1   6  17      214.74      223.40     17.78 o
   2   6  17       67.79       51.79      9.27 o
   3   6  17        4.69        3.06      3.34 o
   4   6  17       13.66       12.27      9.21 o
  -4   7  17        3.45        3.53      3.72 o
  -3   7  17       34.73       35.83      7.90 o
  -2   7  17       18.92       24.09      6.41 o
  -1   7  17      345.94      288.74     19.34 o
   0   7  17       89.38       75.60      8.89 o
   1   7  17        6.14        4.10      6.95 o
   2   7  17       85.47       95.15     12.16 o
   3   7  17       39.67       46.50      9.91 o
   4   7  17        0.49       -3.58      5.44 o
  -4   8  17        0.00       -0.41      6.08 o
  -3   8  17        0.18       -2.09      2.09 o
  -2   8  17      150.45      152.50     12.37 o
  -1   8  17      184.32      170.38     12.59 o
   0   8  17       70.90       64.32     10.06 o
   1   8  17        6.25        9.15      3.77 o
   2   8  17       32.81       21.90      5.77 o
   3   8  17       11.32       20.14      7.13 o
   4   8  17       14.70       18.45      5.75 o
  -4   9  17        4.81        6.49      4.95 o
  -3   9  17       35.21       22.25      5.96 o
  -2   9  17        0.59        5.77      6.86 o
  -1   9  17      339.47      309.24     23.85 o
   0   9  17       12.59        3.54      2.53 o
   1   9  17      118.07      120.50     13.21 o
   2   9  17       22.62       11.73      4.75 o
   3   9  17        4.09        9.69      5.76 o
   4   9  17        1.29        0.45      5.63 o
  -4  10  17        0.10        4.76      3.66 o
  -3  10  17        0.37       -1.25      3.69 o
  -2  10  17       57.12       39.73     11.49 o
  -1  10  17        0.55        3.68      2.33 o
   0  10  17        5.29        3.52      2.86 o
   1  10  17      126.51      142.32     14.63 o
   2  10  17        3.03        8.38      4.97 o
   3  10  17       17.05       25.73      8.22 o
   4  10  17        4.59       -3.69      9.49 o
  -4  11  17        0.27        5.56      3.70 o
  -3  11  17        2.66        1.66      3.47 o
  -2  11  17       26.97       34.54      8.15 o
  -1  11  17        2.93        7.27      5.24 o
   0  11  17        0.04        0.57      2.38 o
   1  11  17       55.75       49.25      8.63 o
   2  11  17       84.99      111.61     14.00 o
   3  11  17        1.90        4.06      4.50 o
  -4  12  17        0.60       13.27      8.17 o
  -3  12  17        5.34        4.12      2.57 o
  -2  12  17        0.58       -1.12      1.99 o
  -1  12  17      146.05      138.42     14.74 o
   0  12  17        7.88        6.30      3.25 o
   1  12  17       57.48       54.13     12.72 o
   2  12  17       27.19       27.44      7.14 o
   3  12  17        0.37        6.97      5.70 o
  -4  13  17        3.81       10.16      5.61 o
  -3  13  17       17.58       17.10      5.52 o
  -2  13  17       33.72       42.56     11.25 o
  -1  13  17        2.50       21.12     12.35 o
   0  13  17        5.81        5.07      4.27 o
   1  13  17       15.55        5.95      5.48 o
   2  13  17        6.93        6.33      5.88 o
   3  13  17        0.14        8.22      4.19 o
  -3  14  17        2.17        5.56      4.95 o
  -2  14  17        1.04        8.91      6.09 o
  -1  14  17       19.42       39.10      9.55 o
   0  14  17        3.60        4.35      2.55 o
   1  14  17        8.01        9.23      4.05 o
   2  14  17        0.29        1.19      3.59 o
   3  14  17        7.58        8.72      9.31 o
  -3  15  17        2.74       -1.47      9.29 o
  -2  15  17        9.24       21.52      9.01 o
  -1  15  17        5.07        7.65     13.31 o
   0  15  17       13.92        9.91      3.67 o
   1  15  17       31.78       34.34      6.57 o
   2  15  17        0.07       -0.15      3.63 o
  -3  16  17        1.66       -1.91      8.57 o
  -2  16  17       19.33       34.62     10.58 o
  -1  16  17        0.59       23.44     10.55 o
   0  16  17        2.01        3.31      6.06 o
   1  16  17        0.17       -0.16      3.25 o
   2  16  17        9.86        8.43      3.98 o
  -2  17  17        3.67       11.12      7.19 o
  -1  17  17        6.17       27.33     12.57 o
   0  17  17       24.89       19.00      8.69 o
   1  17  17        3.64        8.09      3.42 o
   2  17  17        0.30        2.25      4.99 o
  -2  18  17       15.11       16.90      9.05 o
  -1  18  17        9.24       22.57     10.22 o
   0  18  17        4.42        5.09      3.30 o
   1  18  17        0.46        2.53      4.62 o
   2  18  17        0.00       -0.30      6.36 o
  -1  19  17        5.78       15.37     19.15 o
   0  19  17        6.69        7.78      6.65 o
   1  19  17        0.04        1.17      7.58 o
   2  19  17        1.13       -1.54      9.55 o
   0  20  17        0.01        0.97      3.12 o
   1  20  17        0.61        0.44     10.57 o
   0  21  17        0.07        4.66      6.96 o
  -4   0  18       32.62       44.75     11.68 o
  -2   0  18      196.93      173.22     19.38 o
   0   0  18      687.67      736.24     54.63 o
   2   0  18        0.28        3.18      5.06 o
   4   0  18        1.89        7.74      5.47 o
  -4   1  18        0.37        5.98      3.50 o
  -3   1  18        9.75        8.07      4.22 o
  -2   1  18       44.11       55.02      7.99 o
  -1   1  18      287.02      269.45     16.56 o
   0   1  18       53.81       80.04     14.12 o
   1   1  18      188.77      192.89     16.13 o
   2   1  18        7.14        5.33      4.05 o
   3   1  18        1.08        0.29      3.63 o
   4   1  18        5.12        8.70      5.45 o
  -4   2  18       10.19       24.40      6.24 o
  -3   2  18       85.36       69.11      8.80 o
  -2   2  18      114.47      111.79     10.78 o
  -1   2  18      687.16      682.14     26.37 o
   0   2  18       29.98       33.39      8.50 o
   1   2  18        0.58        2.78      3.49 o
   2   2  18        2.06        5.12      4.96 o
   3   2  18       34.12       30.70      6.90 o
   4   2  18        0.01        1.43      4.74 o
  -5   3  18        1.02        6.37      8.83 o
  -4   3  18        0.72       -2.06      5.27 o
  -3   3  18       22.75       19.99      4.68 o
  -2   3  18       34.34       36.89      6.52 o
  -1   3  18        2.94       11.43      6.20 o
   0   3  18     1182.92     1111.46     38.41 o
   1   3  18      145.47      141.87     13.68 o
   2   3  18       39.65       40.09      7.95 o
   3   3  18       16.18       24.00      6.99 o
   4   3  18        0.08       -6.09      7.31 o
  -4   4  18        0.35        8.24      4.41 o
  -3   4  18        9.29        8.31      4.16 o
  -2   4  18        4.71        6.69      4.12 o
  -1   4  18      234.95      232.60     13.56 o
   0   4  18      418.89      399.08     23.25 o
   1   4  18       25.28       41.78     11.49 o
   2   4  18       11.36       11.25      7.95 o
   3   4  18        0.84       -1.71      3.78 o
   4   4  18        4.17        3.47      7.76 o
  -4   5  18       14.60       10.59      5.12 o
  -3   5  18        6.06        4.30      4.36 o
  -2   5  18       78.57       76.06      8.91 o
  -1   5  18      263.00      287.48     14.96 o
   0   5  18       88.64       83.51     10.76 o
   1   5  18      207.62      208.05     17.45 o
   2   5  18       25.49       23.62      5.11 o
   3   5  18        0.53       -3.35      3.78 o
   4   5  18        3.86        4.74      4.05 o
  -4   6  18       12.94       16.17      4.77 o
  -3   6  18       15.75       13.91      4.73 o
  -2   6  18       13.65       16.29      6.52 o
  -1   6  18       11.10       13.27      4.52 o
   0   6  18       59.91       44.30      7.23 o
   1   6  18       67.17       73.66     10.51 o
   2   6  18       22.59       14.78      4.70 o
   3   6  18        3.34        7.81      3.92 o
   4   6  18        9.17       10.13      5.23 o
  -4   7  18        1.31        3.70      3.17 o
  -3   7  18        4.07        2.20      2.44 o
  -2   7  18        5.49        8.38      6.55 o
  -1   7  18       18.85       18.61      5.41 o
   0   7  18      301.23      295.86     16.93 o
   1   7  18       93.39       78.20     10.70 o
   2   7  18        9.38        2.75      2.80 o
   3   7  18        2.39        2.56      2.54 o
   4   7  18        5.41        0.81      9.39 o
  -4   8  18       12.87       15.83      5.59 o
  -3   8  18        2.15       -0.19      2.56 o
  -2   8  18       26.80       30.60      5.88 o
  -1   8  18      144.65      133.19     13.18 o
   0   8  18        1.64       -2.04      3.53 o
   1   8  18       22.76       27.04      6.86 o
   2   8  18        7.55        9.27      2.31 o
   3   8  18       13.16       15.34      6.31 o
   4   8  18        6.79        8.42      4.88 o
  -4   9  18        0.26       -5.92     14.53 o
  -3   9  18        1.18        0.54      3.07 o
  -2   9  18        5.26        5.21      4.57 o
  -1   9  18       76.05       73.67      8.02 o
   0   9  18        4.88       12.86      4.28 o
   1   9  18        6.09       10.67      4.71 o
   2   9  18       30.24       17.02      3.64 o
   3   9  18        1.93        7.62      5.35 o
   4   9  18        0.37       -9.74     12.24 o
  -4  10  18        1.30        6.51      8.04 o
  -3  10  18        7.37       12.49      3.82 o
  -2  10  18        1.90        1.78     14.53 o
  -1  10  18       15.43       21.10      4.34 o
   0  10  18        0.83        0.70      2.05 o
   1  10  18       22.22       25.57      6.53 o
   2  10  18        2.28        3.01      3.80 o
   3  10  18        1.11       17.18      7.24 o
   4  10  18        3.87       -5.66     11.12 o
  -4  11  18        7.39       10.07      7.54 o
  -3  11  18        3.01        2.07      2.58 o
  -2  11  18       50.62       64.76     10.46 o
  -1  11  18        5.37        5.65      2.91 o
   0  11  18       12.87       13.07      3.78 o
   1  11  18       76.76       68.58     10.29 o
   2  11  18       35.51       45.40      8.82 o
   3  11  18        0.19        4.53      6.05 o
  -4  12  18        0.32       16.12     11.05 o
  -3  12  18        6.47        5.54      2.91 o
  -2  12  18        7.85       13.58      5.20 o
  -1  12  18      117.09      101.89     11.97 o
   0  12  18        3.83        1.80      1.49 o
   1  12  18       19.38       23.15      5.70 o
   2  12  18       32.12       38.08      8.73 o
   3  12  18        0.05        4.81      5.92 o
  -3  13  18        0.90        5.24      7.61 o
  -2  13  18       14.16       26.97     10.09 o
  -1  13  18       30.64       29.62      8.81 o
   0  13  18       21.01       15.41      3.84 o
   1  13  18        5.12        9.07      4.53 o
   2  13  18        0.29        5.53      3.58 o
   3  13  18        0.29        1.41      4.90 o
  -3  14  18       24.17       15.88      9.10 o
  -2  14  18       20.78       31.63     10.85 o
  -1  14  18        9.44       20.46      7.27 o
   0  14  18       43.74       38.06      7.35 o
   1  14  18       11.44       15.82      5.90 o
   2  14  18       23.08       17.99      5.69 o
  -3  15  18        7.86        4.46      3.34 o
  -2  15  18       10.52       26.17     10.37 o
  -1  15  18        0.98       14.90     11.42 o
   0  15  18        0.10        3.98      6.18 o
   1  15  18        7.50        9.87      5.52 o
   2  15  18       19.35       20.86      6.47 o
  -3  16  18        0.06      -10.28     10.28 o
  -2  16  18        1.73       17.18      8.61 o
  -1  16  18        0.04       12.94      8.20 o
   0  16  18       27.61       21.23      7.32 o
   1  16  18       48.04       63.14     10.75 o
   2  16  18        3.78        5.75      9.14 o
  -2  17  18       22.57       28.80     15.10 o
  -1  17  18        0.70       23.18     10.38 o
   0  17  18        4.68        0.68      3.26 o
   1  17  18        2.82        3.54      9.46 o
   2  17  18        0.13       -4.90      8.70 o
  -2  18  18        7.39       19.37     11.95 o
  -1  18  18        1.04        6.69      8.41 o
   0  18  18        6.40        9.30      5.10 o
   1  18  18        3.61       15.99      8.89 o
   2  18  18        3.33        1.94      3.29 o
  -1  19  18        0.88        7.09      7.95 o
   0  19  18        8.75       10.32      5.92 o
   0  20  18        0.27        5.47     11.14 o
  -3   0  19        0.88        0.84      5.37 o
  -1   0  19      206.53      191.47     20.72 o
   1   0  19      721.91      716.54     40.67 o
   3   0  19       86.53      115.78     19.23 o
  -4   1  19        0.16        4.09      3.53 o
  -3   1  19        2.96        2.19      3.58 o
  -2   1  19       72.62       82.84      9.71 o
  -1   1  19       63.44       56.82     10.52 o
   0   1  19      369.57      370.83     28.07 o
   1   1  19        4.66       12.83      6.05 o
   2   1  19        0.18        2.62      3.28 o
   3   1  19        2.00        1.40      3.32 o
  -4   2  19        3.34       15.67      5.77 o
  -3   2  19        3.55        1.86      3.53 o
  -2   2  19        4.38        2.06      3.40 o
  -1   2  19       13.83       20.72      6.47 o
   0   2  19        3.16       10.20      4.16 o
   1   2  19        1.06       -3.56      3.56 o
   2   2  19        0.06        8.20      7.24 o
   3   2  19        3.33        3.02      3.06 o
   4   2  19        5.06       -0.58      9.01 o
  -4   3  19       14.08       33.82      8.42 o
  -3   3  19        0.06       -1.08      4.54 o
  -2   3  19      152.60      133.83     12.16 o
  -1   3  19      140.13      144.67     12.83 o
   0   3  19      163.57      199.39     17.09 o
   1   3  19       24.73       16.14      3.76 o
   2   3  19        2.65        8.09      8.68 o
   3   3  19       14.46       17.37      5.78 o
   4   3  19        0.02       -2.00      7.79 o
  -4   4  19        0.62        6.92      4.93 o
  -3   4  19       33.34       27.33      5.83 o
  -2   4  19        5.00        4.98      3.25 o
  -1   4  19      428.42      416.28     18.55 o
   0   4  19       52.51       45.85      8.01 o
   1   4  19      236.87      238.05     19.25 o
   2   4  19       49.10       51.33      9.12 o
   3   4  19        8.40        9.27      5.11 o
   4   4  19        0.14       -2.89      9.99 o
  -4   5  19        6.58       13.81      4.88 o
  -3   5  19       11.31        2.18      4.83 o
  -2   5  19        2.08        6.56      3.73 o
  -1   5  19        0.96        6.70      4.13 o
   0   5  19        1.41        5.35      3.56 o
   1   5  19       21.55       27.56      8.59 o
   2   5  19       29.89       33.06      6.74 o
   3   5  19        0.84        4.90      5.44 o
   4   5  19        0.03       -9.92      9.92 o
  -4   6  19        1.46        5.99      5.64 o
  -3   6  19       31.87       43.83     10.05 o
  -2   6  19       12.27       16.60      6.64 o
  -1   6  19       46.84       46.26      6.93 o
   0   6  19       10.52        4.79      1.80 o
   1   6  19       52.99       53.54      9.34 o
   2   6  19       26.44       24.23      6.20 o
   3   6  19        8.39        5.75      5.67 o
   4   6  19        7.71       -7.14     10.33 o
  -4   7  19        0.26       -1.01      5.19 o
  -3   7  19       37.95       42.27      8.52 o
  -2   7  19       63.59       75.24     13.43 o
  -1   7  19        2.03        1.89      2.63 o
   0   7  19        2.92        0.90      3.31 o
   1   7  19        4.14        6.50      3.06 o
   2   7  19       13.47       10.36      4.44 o
   3   7  19        8.32       20.14      7.73 o
   4   7  19        4.23       -1.83      9.57 o
  -4   8  19        1.55       -1.49      2.71 o
  -3   8  19        6.42        3.30      2.37 o
  -2   8  19       13.60       17.15      4.62 o
  -1   8  19       38.66       30.57      5.76 o
   0   8  19       74.76       72.90      8.91 o
   1   8  19       60.37       56.07      9.61 o
   2   8  19       90.05       82.85     12.09 o
   3   8  19        1.86        6.27      4.12 o
   4   8  19        2.77       -2.81      8.17 o
  -4   9  19        5.89        3.06      3.30 o
  -3   9  19       24.12       16.46      8.45 o
  -2   9  19        4.73        8.54      5.05 o
  -1   9  19       15.17       13.98      3.49 o
   0   9  19       87.76       83.89      9.63 o
   1   9  19        0.28       -2.69      3.80 o
   2   9  19       46.17       51.60      9.64 o
   3   9  19        6.85       13.85      7.86 o
   4   9  19       19.38       12.60      6.04 o
  -3  10  19        0.41       -0.01      2.51 o
  -2  10  19       29.81       32.34      8.64 o
  -1  10  19      125.94      128.14     12.11 o
   0  10  19       10.20        6.29      3.51 o
   1  10  19      167.09      169.59     18.99 o
   2  10  19       47.76       43.93     10.07 o
   3  10  19        0.01        0.10      5.82 o
  -3  11  19       18.98       21.26      6.64 o
  -2  11  19        0.56        6.04      8.97 o
  -1  11  19        4.42        8.57      3.94 o
   0  11  19       20.81       14.61      4.88 o
   1  11  19        5.65       14.06      4.96 o
   2  11  19        4.24        3.35      3.49 o
   3  11  19        2.41       16.21      8.69 o
  -3  12  19        3.60        0.63      5.45 o
  -2  12  19       13.27       18.19      5.89 o
  -1  12  19        2.98        4.94      7.04 o
   0  12  19       31.59       29.62      7.29 o
   1  12  19       10.04        6.27      6.53 o
   2  12  19        1.92        2.40      3.13 o
   3  12  19        1.14        8.93     15.18 o
  -3  13  19        1.70       -7.96     10.88 o
  -2  13  19        7.34       23.48     10.55 o
  -1  13  19       27.72       67.48     23.75 o
   0  13  19       36.61       36.53      7.55 o
   1  13  19        4.11        8.90      2.89 o
   2  13  19        9.34       15.63      5.65 o
   3  13  19        4.92       13.04     12.70 o
  -3  14  19        0.03       -2.74      6.25 o
  -2  14  19        7.85       18.87      9.28 o
  -1  14  19        0.41        1.95     21.45 o
   0  14  19       25.05       35.17      7.77 o
   1  14  19       16.40       26.52      8.07 o
   2  14  19        5.25        5.29      5.97 o
  -3  15  19        2.38      -13.58     13.58 o
  -2  15  19        1.00        7.65      7.95 o
  -1  15  19        0.09       12.64      9.74 o
   0  15  19       32.77       31.96      9.70 o
   1  15  19        0.25        5.63      4.29 o
   2  15  19       10.89       15.53      9.18 o
  -2  16  19       12.95       23.71     14.27 o
  -1  16  19        9.77       33.93     12.57 o
   0  16  19        0.01        1.40      3.59 o
   1  16  19        3.54       13.19      5.82 o
   2  16  19        1.90        3.11      4.11 o
  -2  17  19        0.46       11.65     13.10 o
  -1  17  19        0.52       15.18      7.32 o
   0  17  19        0.01       -0.62      6.69 o
   1  17  19        0.06        3.52      7.89 o
   2  17  19        5.19        8.54      4.75 o
  -2  18  19        0.01        5.40     10.49 o
  -1  18  19        3.51       26.50     14.63 o
   0  18  19        0.01        7.08      6.43 o
   1  18  19        0.25       30.24     18.17 o
   2  18  19        1.75        9.19      8.48 o
  -1  19  19        1.19       19.83     13.98 o
   0  19  19        0.37        2.26      4.85 o
   0  20  19        2.35        1.33      5.19 o
  -4   0  20        0.64        4.60     10.99 o
  -2   0  20       93.41       99.49     15.64 o
   0   0  20      178.83      175.53     28.99 o
   2   0  20      170.39      189.99     23.25 o
  -4   1  20        1.10       17.34     12.01 o
  -3   1  20       11.75       10.91      4.22 o
  -2   1  20       13.98       18.24      5.11 o
  -1   1  20        0.01        0.95      7.04 o
   0   1  20        0.05       15.01      7.92 o
   1   1  20       88.23       84.69     11.14 o
   2   1  20       24.55       27.21      8.76 o
   3   1  20        2.90       10.45      4.61 o
  -4   2  20        0.34        4.88      8.04 o
  -3   2  20        0.06       -3.05      6.39 o
  -2   2  20       19.79       21.06      5.30 o
  -1   2  20       11.80       26.44      5.87 o
   0   2  20       21.47       23.35      6.48 o
   1   2  20        1.49       -2.86      4.35 o
   2   2  20        4.54        7.56      9.52 o
   3   2  20       14.76       16.25      6.03 o
  -4   3  20        1.21       11.13     11.42 o
  -3   3  20       13.26        8.71      6.83 o
  -2   3  20       67.09       62.70      8.64 o
  -1   3  20        3.46       13.59      5.97 o
   0   3  20       64.24       59.25      9.90 o
   1   3  20       18.69        8.98      5.22 o
   2   3  20       41.89       46.64      9.29 o
   3   3  20        2.03        8.55      5.14 o
  -4   4  20        1.40        8.67     11.14 o
  -3   4  20        2.16        2.74      3.18 o
  -2   4  20        9.35        6.18      6.15 o
  -1   4  20        3.82       14.81      7.07 o
   0   4  20        2.69        3.50      5.01 o
   1   4  20       11.99       15.53      6.36 o
   2   4  20       66.61       74.72     11.20 o
   3   4  20        0.95       -1.46      4.10 o
  -4   5  20        9.31       23.60     12.44 o
  -3   5  20       24.56       22.91      4.14 o
  -2   5  20       14.81       13.00      7.45 o
  -1   5  20      208.25      209.82     13.62 o
   0   5  20       43.82       33.95      6.20 o
   1   5  20       84.97       83.01     11.60 o
   2   5  20        4.80        4.12      4.92 o
   3   5  20        1.51        2.57      6.36 o
  -4   6  20        0.13       -1.58      5.80 o
  -3   6  20        2.61       -1.94      6.01 o
  -2   6  20        5.00        8.46      5.46 o
  -1   6  20        3.83        9.37      7.87 o
   0   6  20        0.12       -5.00      5.00 o
   1   6  20      143.76      140.92     15.34 o
   2   6  20        6.94        1.75      5.08 o
   3   6  20        0.03        6.03      5.57 o
  -3   7  20        0.02       -3.32      3.80 o
  -2   7  20       90.99       94.93     11.62 o
  -1   7  20        5.24        7.23      5.63 o
   0   7  20       42.18       24.96      5.39 o
   1   7  20       35.26       37.23      8.63 o
   2   7  20        1.14       -4.04      4.04 o
   3   7  20       15.87       29.06      8.89 o
  -3   8  20        7.60       -1.04      2.53 o
  -2   8  20        8.17       16.37      5.21 o
  -1   8  20       12.39        6.59      2.94 o
   0   8  20        1.34        1.93      7.32 o
   1   8  20       77.84       75.08     11.45 o
   2   8  20        5.84        3.52      2.81 o
   3   8  20        0.01       14.18      8.11 o
  -3   9  20        0.85        3.15      5.36 o
  -2   9  20        4.23       19.63     11.01 o
  -1   9  20       12.66        9.17      4.35 o
   0   9  20        0.01        3.23      3.94 o
   1   9  20       10.40        8.70      5.01 o
   2   9  20       10.01        6.75      3.61 o
   3   9  20       35.85       68.07     15.91 o
  -3  10  20        2.96        4.87      8.65 o
  -2  10  20       16.08       20.05     10.55 o
  -1  10  20       12.36       27.34      5.03 o
   0  10  20       17.18       13.78      3.77 o
   1  10  20       23.34       27.54      7.52 o
   2  10  20        9.96        7.32      3.68 o
   3  10  20        8.86       29.09     15.73 o
  -3  11  20       23.22       26.19      7.77 o
  -2  11  20        2.90       29.56     11.89 o
  -1  11  20        3.20        3.68      3.06 o
   0  11  20       48.29       36.49      8.49 o
   1  11  20        3.86        6.72      4.37 o
   2  11  20       13.89       25.84      6.84 o
   3  11  20        0.12       13.11     12.11 o
  -3  12  20        2.20       -5.50      7.62 o
  -2  12  20        0.50       14.41      9.85 o
  -1  12  20       32.02       71.15     15.45 o
   0  12  20       44.37       35.06      7.38 o
   1  12  20       14.22        7.24      6.08 o
   2  12  20        0.09        2.10      6.10 o
   3  12  20        1.39       10.57     14.56 o
  -3  13  20        3.89        2.06      7.68 o
  -2  13  20        0.03       17.03     10.02 o
  -1  13  20       12.23       24.64     10.68 o
   0  13  20        5.28        2.62      3.70 o
   1  13  20        0.05       -0.71      5.03 o
   2  13  20        1.51        5.08      4.67 o
   3  13  20       21.44       43.96     19.67 o
  -2  14  20        0.67       12.47     13.75 o
  -1  14  20       10.94       26.35     17.26 o
   0  14  20       71.35       84.64     16.34 o
   1  14  20       16.39       25.06      8.52 o
   2  14  20       17.14       23.34      9.10 o
  -2  15  20        4.24       15.46     13.95 o
  -1  15  20        3.15       16.87     17.76 o
   0  15  20       66.85       70.73     14.75 o
   1  15  20        9.70       11.72      5.51 o
   2  15  20        5.30        4.86      5.45 o
  -2  16  20        2.75       21.40     13.54 o
  -1  16  20        9.03       30.26     11.53 o
   0  16  20        3.32        6.93      6.14 o
   1  16  20        3.25       14.27      6.65 o
   2  16  20        2.03        1.50      7.65 o
  -2  17  20       17.81       39.84     18.04 o
  -1  17  20       14.51       44.94     20.05 o
   0  17  20        3.99        3.43      6.85 o
   1  17  20       15.36       45.32     20.07 o
  -1  18  20        2.64       18.70     13.99 o
   0  18  20        1.39        4.98      7.47 o
   1  18  20        0.56       -2.34      6.54 o
  -1  19  20        5.95       18.68     13.93 o
   0  19  20        0.02       -2.59      6.15 o
  -3   0  21       10.34        4.21      8.01 o
  -1   0  21      505.41      497.85     35.26 o
   1   0  21        3.35      -11.37     11.37 o
   3   0  21        3.54       13.21      7.17 o
  -4   1  21        6.92       29.55     14.61 o
  -3   1  21        2.14       -1.45      2.65 o
  -2   1  21       82.27       98.13     11.22 o
  -1   1  21       83.73       89.06     10.89 o
   0   1  21       87.11      101.71     16.33 o
   1   1  21        2.00        1.20      4.35 o
   2   1  21        0.89        9.65      4.97 o
   3   1  21        0.32        4.96      5.07 o
  -4   2  21        0.95       17.17     13.79 o
  -3   2  21       10.61       10.71      3.74 o
  -2   2  21       31.34       30.57      6.63 o
  -1   2  21        0.11        4.30      6.26 o
   0   2  21      191.77      191.72     17.56 o
   1   2  21       25.56       14.18      8.42 o
   2   2  21        7.42       20.39      7.06 o
   3   2  21        0.00        6.56      4.33 o
  -4   3  21        1.86       19.77     16.07 o
  -3   3  21        1.40       -0.16      3.23 o
  -2   3  21       91.44       92.64     10.53 o
  -1   3  21      197.27      198.25     16.07 o
   0   3  21        2.56       10.35      5.41 o
   1   3  21        0.02        1.39      2.63 o
   2   3  21       39.07       42.99      9.52 o
   3   3  21        6.63        7.73      4.24 o
  -4   4  21        0.54       12.59     14.69 o
  -3   4  21        7.50        6.86      7.50 o
  -2   4  21       11.15        7.04      4.33 o
  -1   4  21       42.13       50.48      9.69 o
   0   4  21       64.52       66.71     10.57 o
   1   4  21        3.56        5.24      6.89 o
   2   4  21        0.51       -1.29      6.70 o
   3   4  21        2.24        3.41      4.93 o
  -3   5  21       25.15       15.93      8.32 o
  -2   5  21       46.56       61.42      8.96 o
  -1   5  21       88.89       94.03      9.61 o
   0   5  21       37.44       38.73      7.20 o
   1   5  21       39.23       45.66      9.00 o
   2   5  21       27.14       16.70      5.39 o
   3   5  21        3.66        4.22      6.31 o
  -3   6  21        0.45        1.37      6.63 o
  -2   6  21        0.13        2.87      2.42 o
  -1   6  21       73.45       88.35      9.34 o
   0   6  21      156.71      139.94     11.86 o
   1   6  21       11.67        7.18      4.08 o
   2   6  21        4.41        3.87      5.57 o
   3   6  21        5.64       22.46      8.89 o
  -3   7  21        1.29       -0.26      6.16 o
  -2   7  21        8.51       18.46      5.72 o
  -1   7  21       22.94       20.56      5.22 o
   0   7  21       77.89       80.69      9.84 o
   1   7  21        1.56        7.54      7.08 o
   2   7  21        5.12        3.21      4.12 o
   3   7  21        2.51       29.19     15.80 o
  -3   8  21        2.05        2.99      5.24 o
  -2   8  21        8.63        7.50      6.11 o
  -1   8  21       14.99       13.07      5.49 o
   0   8  21       26.26       36.20      6.88 o
   1   8  21        0.87        4.64      4.62 o
   2   8  21        2.84       -2.07      5.67 o
   3   8  21        0.00       12.13     14.46 o
  -3   9  21        1.79        9.07      6.21 o
  -2   9  21        9.66        5.41      3.07 o
  -1   9  21       26.97       15.94      5.29 o
   0   9  21        0.53        2.40      3.74 o
   1   9  21       57.45       61.02     13.77 o
   2   9  21        0.03       -1.49      5.16 o
   3   9  21       16.35       60.73     21.31 o
  -3  10  21        2.74        3.94      5.45 o
  -2  10  21        2.86        3.39      7.97 o
  -1  10  21        0.16        6.51      4.58 o
   0  10  21        7.06        1.76      5.36 o
   1  10  21        0.66        4.26      4.01 o
   2  10  21       28.05       32.00      8.22 o
   3  10  21        9.97       31.15     18.35 o
  -3  11  21        0.20       -3.65      3.65 o
  -2  11  21        0.17       20.94     10.47 o
  -1  11  21       10.32       22.18      9.01 o
   0  11  21        0.04        4.93      4.83 o
   1  11  21        6.55        5.65      4.83 o
   2  11  21        2.09        9.98      5.09 o
   3  11  21        0.83       29.22     18.02 o
  -2  12  21        4.35       19.17     10.14 o
  -1  12  21        1.27       29.16     21.84 o
   0  12  21        0.47        1.07      2.88 o
   1  12  21        3.14       11.29      3.72 o
   2  12  21        1.49        6.85      4.42 o
  -2  13  21        2.33       18.25     12.22 o
  -1  13  21       13.28       37.89     29.83 o
   0  13  21        2.90        2.49      4.57 o
   1  13  21        1.01        5.39      7.15 o
   2  13  21        9.44       13.75      6.19 o
  -2  14  21        1.83       30.69     17.01 o
  -1  14  21        1.61       25.36     10.81 o
   0  14  21       29.95       49.85     13.04 o
   1  14  21        1.55        8.43      6.04 o
   2  14  21       10.87       15.19      7.54 o
  -2  15  21        1.41       11.20     11.51 o
  -1  15  21       14.04       34.07     18.55 o
   0  15  21       27.63       64.57     15.36 o
   1  15  21        0.61        6.29      6.80 o
   2  15  21        2.32       -1.78      9.82 o
  -1  16  21        2.77       41.39     20.52 o
   0  16  21       12.97       11.62     12.70 o
   1  16  21        0.88       21.19     12.95 o
  -1  17  21        3.69       29.51     16.62 o
   0  17  21        0.82        5.77     10.33 o
   0  18  21        9.17       13.48     10.77 o
  -2   0  22        3.28       14.27     13.19 o
   0   0  22        0.15       10.63     10.47 o
   2   0  22       10.18       25.98     15.66 o
  -4   1  22        0.79       15.53      8.62 o
  -3   1  22       33.53       39.23      7.72 o
  -2   1  22        0.54        6.93      2.97 o
  -1   1  22        5.57       10.68      5.63 o
   0   1  22       33.65       37.49     10.98 o
   1   1  22       37.22       36.18      6.78 o
   2   1  22       10.17       21.12      7.63 o
  -4   2  22        9.98       26.28     16.10 o
  -3   2  22       16.24       13.10      5.74 o
  -2   2  22        0.06       -0.30      2.37 o
  -1   2  22       21.79       24.87      6.26 o
   0   2  22       42.69       61.97     12.64 o
   1   2  22       71.64       76.10     11.24 o
   2   2  22        1.91        6.04      6.40 o
  -4   3  22        2.17       32.44     16.40 o
  -3   3  22       23.41       20.16      3.44 o
  -2   3  22        3.11        1.83      3.95 o
  -1   3  22       32.53       35.14      8.05 o
   0   3  22       46.72       49.16      9.52 o
   1   3  22       74.30       80.24     12.37 o
   2   3  22        1.80       11.52      5.89 o
  -3   4  22        9.85       11.38      3.80 o
  -2   4  22        4.43       13.00      4.54 o
  -1   4  22       26.22       47.03      9.15 o
   0   4  22       58.29       54.24      9.68 o
   1   4  22        3.46        6.21      4.00 o
   2   4  22        9.54       11.65      4.93 o
  -3   5  22        3.53        7.63      8.59 o
  -2   5  22       12.27       24.14      6.30 o
  -1   5  22       36.65       56.78     10.04 o
   0   5  22        2.47        5.27      5.54 o
   1   5  22       23.12       18.43      6.53 o
   2   5  22        4.04        3.18      5.31 o
  -3   6  22        3.37        1.98      4.99 o
  -2   6  22       35.75       35.66      6.77 o
  -1   6  22        0.72        9.31      4.36 o
   0   6  22       24.79       28.05     10.03 o
   1   6  22        1.70        6.64      4.94 o
   2   6  22        2.78        5.36      5.30 o
  -3   7  22        2.25       -0.33     24.22 o
  -2   7  22        5.90        7.44      5.72 o
  -1   7  22        4.61        4.29      3.48 o
   0   7  22        2.57       17.39      5.07 o
   1   7  22        7.30       13.25      5.32 o
   2   7  22       12.57        4.22      5.13 o
  -3   8  22        0.69        5.05      4.96 o
  -2   8  22        0.58        3.32      4.95 o
  -1   8  22       18.40       23.95      9.17 o
   0   8  22       37.91       39.97      9.06 o
   1   8  22       78.59       82.11     12.60 o
   2   8  22        2.05        0.52      3.53 o
  -3   9  22        0.06        2.47      4.22 o
  -2   9  22       14.31       11.31      9.43 o
  -1   9  22        4.93        3.94      5.99 o
   0   9  22        2.76        2.75      4.31 o
   1   9  22        2.62        3.99      4.85 o
   2   9  22        0.54        4.07      4.15 o
  -3  10  22        0.98        7.87      8.65 o
  -2  10  22        1.10       -3.91      6.38 o
  -1  10  22        2.52        7.97      5.16 o
   0  10  22       15.18       14.31      5.19 o
   1  10  22        1.72        0.94      4.63 o
   2  10  22        0.31       -3.41      3.41 o
  -3  11  22        2.82        6.88      8.26 o
  -2  11  22        6.81       25.79     15.49 o
  -1  11  22        5.27       29.57     37.75 o
   0  11  22        8.38        2.84      3.67 o
   1  11  22        0.02        0.24      3.44 o
   2  11  22        0.47        5.99     10.75 o
  -2  12  22        0.56       24.22     16.37 o
  -1  12  22        8.84       34.68     14.67 o
   0  12  22        0.98        1.95      2.39 o
   1  12  22        0.02       -3.46      3.46 o
   2  12  22       28.62       36.33     10.44 o
  -1  13  22       14.78       29.12     12.44 o
   0  13  22        3.96        2.69      3.51 o
   1  13  22        9.71        8.93      6.19 o
  -1  14  22        1.45       37.28     20.21 o
   0  14  22        3.32        5.46      6.80 o
   1  14  22        8.47       18.47      7.96 o
  -1  15  22        1.69       24.86     17.07 o
   0  15  22       12.04       22.91     14.61 o
   1  15  22        8.95       22.91     12.88 o
   0  16  22        4.50        5.09      9.25 o
  -3   0  23       26.72       35.75     10.28 o
  -1   0  23       22.11       45.23     12.47 o
   1   0  23       99.24       98.59     23.05 o
  -3   1  23        6.10        7.30      5.07 o
  -2   1  23       17.36       20.47      5.53 o
  -1   1  23        5.93       13.49      5.57 o
   0   1  23      138.25      136.85     19.42 o
   1   1  23        0.05       -7.74      7.74 o
   2   1  23        8.55       18.13      6.99 o
  -3   2  23        0.46        3.97      5.29 o
  -2   2  23       15.66       24.58      6.28 o
  -1   2  23        8.47       17.79      7.67 o
   0   2  23       69.78       85.88     15.88 o
   1   2  23       45.04       33.35      7.05 o
   2   2  23        0.14        6.25      9.33 o
  -3   3  23        0.11       -4.61      6.39 o
  -2   3  23       27.98       40.12      8.54 o
  -1   3  23        4.07       15.64      5.30 o
   0   3  23       29.15       35.31     10.47 o
   1   3  23        0.15       -1.70      2.98 o
   2   3  23        1.41       11.57      6.98 o
  -3   4  23       47.69       51.97     11.59 o
  -2   4  23        0.87        6.26      5.61 o
  -1   4  23        7.19       10.26      4.37 o
   0   4  23       51.81       54.09     10.26 o
   1   4  23       12.50       17.24      6.04 o
   2   4  23        0.80       14.00      6.52 o
  -3   5  23        5.77       -2.23      4.57 o
  -2   5  23        2.05        6.91      6.13 o
  -1   5  23       18.64       20.10      6.49 o
   0   5  23        0.00       -1.03      6.03 o
   1   5  23        4.50        6.97      5.05 o
   2   5  23        1.60        0.62      7.36 o
  -3   6  23       13.08       10.76      3.74 o
  -2   6  23        0.03        6.77      5.70 o
  -1   6  23       23.51       31.73      6.93 o
   0   6  23        1.54        7.52      7.40 o
   1   6  23        0.06        3.57      2.81 o
   2   6  23        1.13        5.99      5.86 o
  -3   7  23        0.19      -16.49     16.49 o
  -2   7  23       23.54       26.87      9.26 o
  -1   7  23       53.71       62.47     10.25 o
   0   7  23       63.93       92.75     11.30 o
   1   7  23        4.72       10.12      6.16 o
   2   7  23        4.83        4.46      5.55 o
  -3   8  23        0.03        5.02      8.64 o
  -2   8  23        0.04       13.96      6.59 o
  -1   8  23        1.28        6.37      5.12 o
   0   8  23        3.20        9.77      4.38 o
   1   8  23       47.39       51.34     10.56 o
   2   8  23        7.07        5.62      4.98 o
  -3   9  23        1.00        1.50      3.36 o
  -2   9  23       15.54       25.52     11.30 o
  -1   9  23        0.13        0.07      5.10 o
   0   9  23       10.33       15.67      6.59 o
   1   9  23        0.47        5.62      5.49 o
   2   9  23       52.60       46.89     12.24 o
  -2  10  23        0.29      -13.00     13.00 o
  -1  10  23        1.02       20.83      8.36 o
   0  10  23        2.82        5.79      4.31 o
   1  10  23       32.51       22.61      8.79 o
  -1  11  23        0.00       25.53     10.44 o
   0  11  23        2.15       10.88      5.00 o
   1  11  23        5.08       -1.46      4.16 o
  -1  12  23        0.55       76.32     23.71 o
   0  12  23        1.40       -1.85      4.40 o
   1  12  23        6.55        7.70      7.26 o
   0  13  23        0.25       -8.98      8.98 o
   1  13  23        1.07      -11.53     11.53 o
   0  14  23       12.76        5.80      9.79 o
   1  14  23        0.18        2.23      6.64 o
   0  15  23        0.90       -4.35      8.50 o
  -2   0  24       14.95       10.45     12.57 o
   0   0  24       36.95       43.29     16.37 o
   2   0  24       13.29       31.59     17.96 o
  -3   1  24       15.74       27.26      8.76 o
  -2   1  24       11.18       20.37      5.56 o
  -1   1  24        0.53       13.73      5.51 o
   0   1  24       25.88       41.80     12.19 o
   1   1  24       41.21       27.57      8.02 o
   2   1  24        3.56       23.85     12.60 o
  -3   2  24        0.63       13.14      9.54 o
  -2   2  24        2.19        9.37      6.92 o
  -1   2  24       17.48       19.14      7.17 o
   0   2  24        0.79        7.21      5.48 o
   1   2  24        0.83        0.34      8.79 o
   2   2  24        0.84       19.78      8.93 o
  -3   3  24        1.27       -6.02      9.35 o
  -2   3  24       51.00       66.34     10.31 o
  -1   3  24        6.46       11.24      4.84 o
   0   3  24       41.23       49.41     12.64 o
   1   3  24        3.50       10.08      3.81 o
   2   3  24        0.00        6.10      5.88 o
  -2   4  24       11.96       22.18      5.95 o
  -1   4  24       13.03       10.51      4.62 o
   0   4  24        6.86       12.30      5.68 o
   1   4  24        2.62       11.89      6.42 o
   2   4  24        0.67       -0.08      5.68 o
  -2   5  24       11.72       20.40      5.75 o
  -1   5  24        2.11        6.83      4.19 o
   0   5  24        8.96       10.94      9.14 o
   1   5  24        9.15        5.03      5.89 o
  -2   6  24        7.78        6.89      3.20 o
  -1   6  24        4.77        9.43     11.27 o
   0   6  24       16.75       20.79      9.86 o
   1   6  24       12.56       13.72      6.02 o
  -2   7  24        2.94       13.23     11.36 o
  -1   7  24        4.57        4.35      6.29 o
   0   7  24        0.65       11.24      5.89 o
   1   7  24        7.81       11.38      5.48 o
  -2   8  24        8.12       27.47     15.58 o
  -1   8  24        6.22        3.39      3.64 o
   0   8  24        1.80       12.90      4.84 o
   1   8  24        5.55        5.13      5.53 o
  -2   9  24        1.39       28.13     14.90 o
  -1   9  24        1.93        6.66      2.88 o
   0   9  24        2.52        2.10      8.89 o
   1   9  24        0.67       -3.80      3.80 o
   0  10  24       11.00       15.17      6.70 o
   1  10  24        2.52        3.56      2.93 o
   0  11  24       27.62       16.22      8.18 o
   1  11  24        0.05        2.25     12.21 o
   0  12  24        0.08        1.46      7.20 o
   1  12  24        4.45       -2.26     11.30 o
   0  13  24        7.24       21.02     11.02 o
   1  13  24        0.49       -6.62     10.38 o
  -3   0  25       31.41       31.05     14.65 o
  -1   0  25       19.34       33.49     11.04 o
   1   0  25       19.98        4.50      7.04 o
  -3   1  25        9.11       13.47      6.68 o
  -2   1  25      103.19      111.53     14.67 o
  -1   1  25       10.88       27.53      7.52 o
   0   1  25        1.23       18.41     10.97 o
   1   1  25        0.01       -7.24      7.95 o
  -2   2  25        0.72        2.68      8.44 o
  -1   2  25       10.34       26.87      7.26 o
   0   2  25       12.29       12.13     12.01 o
   1   2  25       10.53       17.52     15.75 o
  -2   3  25        0.43        5.19      6.58 o
  -1   3  25       53.26       67.64      8.83 o
   0   3  25        0.54       -0.31     17.51 o
   1   3  25        0.00        7.94      5.47 o
  -2   4  25        3.97        5.88      7.16 o
  -1   4  25        0.01       -2.93      3.21 o
   0   4  25        2.27       -0.15     11.16 o
   1   4  25        7.85       21.83      8.17 o
  -2   5  25        0.74        4.23      6.53 o
  -1   5  25        1.42        4.37      4.90 o
   0   5  25       14.01       16.83     10.20 o
   1   5  25        2.04       10.23      7.34 o
  -2   6  25        1.63        3.05      6.93 o
  -1   6  25       17.47       24.45      7.80 o
   0   6  25        8.19       20.04      9.46 o
   1   6  25        4.30        9.28      7.69 o
  -2   7  25        0.68       -8.48     10.97 o
  -1   7  25        7.26        6.63     11.31 o
   0   7  25        8.17       14.72     10.35 o
   1   7  25        1.36        4.81      6.45 o
  -2   8  25        0.05        4.63     11.93 o
  -1   8  25       27.43       27.25     11.50 o
   0   8  25        3.78        5.75      6.79 o
   1   8  25        0.00        4.63      6.17 o
  -2   9  25        1.19       65.97     22.33 o
  -1   9  25        0.43       10.55      7.55 o
   0   9  25        1.20        5.11      7.30 o
   1   9  25        2.24        4.07      7.20 o
   0  10  25        1.34        4.73      4.95 o
   0  11  25        1.53        0.69      7.12 o
   0  12  25        5.30        6.19      4.07 o
  -2   0  26        7.54       -6.86     10.33 o
   0   0  26        1.01       18.83     17.15 o
  -2   1  26        9.66       19.11     18.65 o
  -1   1  26        0.92       10.27      3.72 o
   0   1  26       10.44       13.41      6.90 o
  -2   2  26        0.54        5.30     15.57 o
  -1   2  26       17.30       27.95      9.01 o
   0   2  26        0.90        5.11      6.85 o
  -2   3  26        3.39       20.45     13.05 o
  -1   3  26       41.43       70.05     14.94 o
   0   3  26       45.14       62.67     48.59 o
  -2   4  26       28.53       33.67     15.27 o
  -1   4  26        0.44       19.47      9.05 o
   0   4  26        0.79       17.63     32.13 o
   1   4  26        0.21        7.63      9.96 o
  -2   5  26       13.64       18.12     12.59 o
  -1   5  26       29.12       41.07     15.18 o
   0   5  26        5.30        7.89     15.70 o
   1   5  26        3.12        8.55     11.51 o
  -1   6  26        0.78        5.93     19.78 o
   0   6  26       13.04       25.22      8.01 o
  -1   7  26       13.99       24.87      8.83 o
   0   7  26        6.88       20.65      7.91 o
  -1   8  26        0.25        2.66      6.16 o
   0   8  26       41.99       75.14     16.08 o
   0   9  26        0.39        5.00      5.32 o
   0  10  26        5.01       10.03      4.39 o
   0  11  26       10.13       13.10     10.14 o
   0   3  27        5.66       67.83     26.09 o
  -1   4  27        3.22       -4.29      6.38 o
   0   4  27       11.23       61.69     23.61 o
  -2   5  27        0.02       11.50     12.28 o
  -1   5  27       17.28        4.84      6.24 o
   0   5  27        4.71       30.94     18.54 o
  -1   6  27        3.12       -7.70     13.08 o
   0   6  27        1.22       16.11     14.99 o
  -1   7  27        7.89        0.73      9.47 o
   0   7  27        0.54        4.22      5.96 o
  -1   8  27       22.20        5.27      8.42 o
   0   8  27        3.41        6.26      8.00 o
 
